# Supplementary material for: Myelin development in the peripheral nervous system of Trachemys scripta
Source: Front Cell Dev Biol. 2026 Jun 18;14:1810247. doi: 10.3389/fcell.2026.1810247 (PMC13324653; doi:10.3389/fcell.2026.1810247)
Supplement: Supplementary file 11 [file Table4.xlsx]

## Sheet: All qPCR data raw (Ct)
Sample	Stage	Marker	Run 1, rep 1	Run 1, rep 2	Run 1, rep 3		Run 2, rep 1	Run 2, rep 2	Run 2, rep 3
13	12	GAPDH	18.0979	17.506	17.7638		18.66	18.6168	18.3712
13	12	MBP	32.2569	31.587	32.1585		31.6636	31.5544	31.358
13	12	MPZ	32.3362	32.5021	32.497		34.4428	33.5249	32.8691
13	12	MAG	34.248	34.2147	33.4844		36.2375	34.9534	34.8288
13	12	Krox20	29.0598	29.5641	29.0259		30.4764	29.7252	29.7919
13	12	PMP22	34.0089	37.2831	35.0139		39.0397	37.4222	38.173
13	12	erbB2	25.9319	25.4799	26.9597		26.6849	26.7432	26.7436
13	12	ITGB4	28.0991	27.3987	27.4996		28.0613	28.4732	27.7258
13	12	SCIP	31.4864	39.1017	30.3247		31.3366	31.2831	30.7133
12	12	GAPDH	18.2989	18.1823	18.4439		18.4604	18.3299	18.5909
12	12	MBP	31.1236	30.4904	30.9663		30.8303	30.8654	31.2459
12	12	MPZ	34.5466	32.3248	33.414		33.0209	32.3777	32.6841
12	12	MAG	34.2277	34.5056	35.5866		34.4516	34.0733	33.2394
12	12	Krox20	29.4863	29.5645	29.3422		30.5238	30.4802	30.0151
12	12	PMP22	31.8643	34.3419			35.2913	34.0645	33.7566
12	12	erbB2	25.4716	26.1619	25.7257		26.0158	26.1812	26.0679
12	12	ITGB4	27.4568	27.3079	27.2403		27.4512	27.6747	27.6824
12	12	SCIP	31.7821	32.9511			32.5395	32.943
11	17	GAPDH	19.2335	19.1296	19.3276		19.6588	19.9196	20.19
11	17	MBP	29.3232	28.9467	28.8559		31.1937	32.1321	29.4271
11	17	MPZ	32.8512	32.8828	32.1184		34.045	34.4574	32.6806
11	17	MAG	35.6944	37.8389	34.5022			37.2539	37.552
11	17	Krox20	30.6215	29.3551	30.2178		30.9983	30.2052
11	17	PMP22		38.8318	33.8357				33.4194
11	17	erbB2	27.0849	26.3385	26.503		27.2038	26.4259
11	17	ITGB4	24.5974	24.5165	25.9103		24.75	24.9023	24.599
11	17	SCIP	29.7452	30.2253	30.3185		31.1462	30.1499	30.7075
14	17	GAPDH	18.3778	18.433	18.5282		19.0289	19.0682	18.914
14	17	MBP	33.3396	33.5732	32.95		33.3108	33.0843	31.6918
14	17	MPZ	35.4798	34.5194	33.5864		36.3462	35.1394	33.6309
14	17	MAG	35.6911	36.8201				36.3538	36.4258
14	17	Krox20	30.057	30.0045	29.9991		32.2229	31.8486	30.5683
14	17	PMP22	34.7903	33.5722	35.5966		39.5966	34.8235	37.2901
14	17	erbB2	26.563	26.1068	26.1066		27.6966	27.2811	26.8301
14	17	ITGB4	24.1469	24.0205	24.449		25.8002	24.7694	24.8272
14	17	SCIP	28.5982	28.9203	29.2668		28.9757	29.0873	29.4625
15	17	GAPDH	17.8334	17.262	17.997		18.559	18.5292	20.9277
15	17	MBP	29.5585	31.403	31.4293		31.352	32.2384	31.0824
15	17	MPZ	32.2866	31.9189	31.704		34.2313	34.5472	33.5527
15	17	MAG	35.01	35.0221	36.125		39.1313	38.6022	37.7406
15	17	Krox20	31.2688	30.895	31.4187		32.7502	32.2242	32.4483
15	17	PMP22	36.2725	33.805	33.8884		36.6455	36.2183	38.921
15	17	erbB2	26.1774	26.1318	25.3772		27.5452	25.6578	25.8227
15	17	ITGB4	23.9132	24.0106	24.3365		24.2512	24.7377	24.7489
15	17	SCIP	29.3252	29.2624	29.3757		31.9907		31.9147
26	17	GAPDH	18.4398	18.8978	18.6036		19.0371	18.8994	19.1063
26	17	MBP	29.4923	29.8889	29.983			32.8615	31.1281
26	17	MPZ	31.4892	30.834	32.0099		32.7669	32.1541	32.1275
26	17	MAG	34.9581	37.0551				35.2752	34.7226
26	17	Krox20	27.7145	29.4342	28.6127		31.4272	34.313	30.3794
26	17	PMP22	32.1555	30.9567	31.5578		36.2173	35.6769	37.6239
26	17	erbB2	25.8625	26.0787	26.1463		25.8809	26.619	26.5194
26	17	ITGB4	23.5751	24.3093	23.9401		24.2734	24.0844	23.9364
26	17	SCIP	28.0015	28.9256	28.2544		29.1603	29.0908	29.2206
27	17	GAPDH	16.8458	17.1804	16.7142		17.9368	17.9991	18.0386
27	17	MBP	27.3161	25.5963	26.716		29.6838	29.3343	29.5055
27	17	MPZ	31.3413	31.7855	32.5243		31.3871	31.2013	31.3127
27	17	MAG	34.2627	33.7339	33.9863		36.4917		35.1598
27	17	Krox20	27.5602	26.9874	27.5112		30.2813	30.7324	29.5116
27	17	PMP22	26.3734	26.0529	26.6913		37.0177	38.1003	36.7908
27	17	erbB2	25.0773	24.9915	25.0413		25.832	26.1181	26.1263
27	17	ITGB4	23.0452	22.7348	22.565		24.4692	24.4086	24.6267
27	17	SCIP	27.1124	27.1686	27.0557		27.312		36.4165
2	18	GAPDH	18.6538	18.7428	19.0297		18.5244	19.3939	19.0868
2	18	MBP	28.0964	29.3148	29.4379		27.5414	28.5595	28.5035
2	18	MPZ	29.4184	29.3381	31.4283		29.305	29.4103	30.2234
2	18	MAG	34.476				38.3271		37.1058
2	18	Krox20	28.9915	29.9274	29.1865		29.0794	30.2468	30.661
2	18	PMP22	34.4693	36.4227	39.5076			39.7573	31.4799
2	18	erbB2	26.1273	26.0073	26.262		25.7815	25.9036
2	18	ITGB4	24.0186	23.5556	24.0164		23.5141	23.724	26.5062
2	18	SCIP	32.7398				29.7485	29.2786	29.7119
16	18	GAPDH	19.0667	18.8399	19.0982		19.5004	19.299	19.5387
16	18	MBP	34.643	32.4044	32.1238		31.8536	31.1317	32.1943
16	18	MPZ	35.4573	34.6006	35.5084		35.979	35.247	35.0878
16	18	MAG		34.1082	35.9626		35.9553	35.6635
16	18	Krox20	29.7179	30.077	30.4363		31.5523	30.5679	29.8555
16	18	PMP22		36.6148	37.0777
16	18	erbB2	26.7608	27.1365	26.0824		27.103	27.0457	26.5555
16	18	ITGB4	24.4542	24.3429	24.2203		25.3567	25.0287	24.8039
16	18	SCIP	31.968	29.1025	29.392		30.0188	29.8936	28.8476
28	18	GAPDH	16.753	16.6383	16.8057		16.9893	17.0159	17.4454
28	18	MBP	28.4435	28.7476	28.2291		30.7869	30.0058	30.4657
28	18	MPZ	32.644	33.2568	32.5754		32.7174	32.9329	32.0008
28	18	MAG					38.845
28	18	Krox20	28.9987	28.0914	28.163		32.2754	30.4922	29.8567
28	18	PMP22	26.8446	27.2791	27.5683		39.951	38.2789	37.7094
28	18	erbB2	25.0662	25.2159	24.9829		26.7252	25.9127	25.9051
28	18	ITGB4	23.6949	23.0216	23.2499		23.9627	24.0239	24.5969
28	18	SCIP	26.4764	26.4094	26.9953		28.4958	28.3684	28.3806
39	18	GAPDH	18.8886	19.6621	19.7044		18.5753	18.6151	18.464
39	18	MBP	32.8173	33.474	31.247		31.8282	32.4007	30.1826
39	18	MPZ	35.9111	35.4294	33.8807		34.6223	34.006	32.512
39	18	MAG	37.1257	39.6637			36.6332	38.8529	34.2329
39	18	Krox20	31.5605	30.2241			31.1171	31.0707	29.8325
39	18	PMP22					34.868	35.1296	34.0505
39	18	erbB2	29.2981	27.7868	26.7389		26.9428	26.109	25.7179
39	18	ITGB4	25.111	24.5084	24.8442		24.3735	24.4927	24.0566
39	18	SCIP	30.3626	30.1232	31.0117		28.6534	29.4102	29.2368
1	19	GAPDH	20.0281	19.6188	19.4425		18.6599	18.8262	18.7899
1	19	MBP	29.4386	30.2865	31.8796		25.3357	30.1971	29.3227
1	19	MPZ	32.5832	34.2792	34.9151		33.1886	32.7447	32.1331
1	19	MAG	37.7723	37.1806	37.0996			39.5751	35.8613
1	19	Krox20	29.6357	29.8411	30.6646		30.9948	30.3113	29.6328
1	19	PMP22	36.0827	33.8095	38.0034		39.4375	37.2602	36.5145
1	19	erbB2	26.5747	26.6239	26.6071		27.295	25.9348	25.5572
1	19	ITGB4	23.8975	23.5443	23.8085		25.3264	24.3053	23.4627
1	19	SCIP	30.8755	33.7357	28.7585		30.0623	29.2048	29.5115
38	19	GAPDH	19.2474	18.4408	19.1925		19.1525	19.32	19.9632
38	19	MBP	28.4732	28.1219	28.5263		30.1091	31.3236	29.7501
38	19	MPZ	32.9519	32.4149	31.7314		34.8281	33.4284	32.6911
38	19	MAG			38.1775		38.314		38.1484
38	19	Krox20	28.3471	28.7428	28.061		30.4204	30.9627	30.2797
38	19	PMP22	27.4687	26.9889	26.3987		37.0524	37.4183	38.711
38	19	erbB2	26.6689	26.5494	26.7701		27.6697	26.8377	27.081
38	19	ITGB4	23.8369	23.9217	24.1872		26.4998	24.1795	24.3934
38	19	SCIP	27.377	28.0075	27.5184		32.5436	29.1356	29.7795
4	23	GAPDH	22.0263	21.3018	21.8988		21.2793	21.3783	21.3284
4	23	MBP	35.8689	30.5719	27.3445		20.7399	20.4592	20.7564
4	23	MPZ	23.0427	22.8763	23.309		20.3922	20.5031	20.6877
4	23	MAG	26.6396	26.4619	26.6387		28.594	30.1426	29.2401
4	23	Krox20					34.0719
4	23	PMP22	30.9141	33.9242	35.122		19.3904	19.4907	19.3652
4	23	erbB2
4	23	ITGB4	30.2828	30.0354	29.6117		28.0617	28.1741	27.8233
4	23	SCIP	30.2343	29.9889	34.2794		27.0006	27.0862	27.0627
5	22	GAPDH	16.9014	16.6541	17.0344		16.2217	16.3046	16.3063
5	22	MBP	23.4465	24.4108	23.1003		19.6116	19.4258	19.3426
5	22	MPZ	19.8125	20.2842	20.1067		19.6796	19.0064	19.1595
5	22	MAG	24.265	24.0745	24.1988		27.1117	26.3385	26.1952
5	22	Krox20			39.3487		30.8321	28.4194	29.0274
5	22	PMP22		32.4524	31.148		18.0101	17.3739	17.4883
5	22	erbB2	26.4288	26.3755	26.7075		35.4989	33.3194
5	22	ITGB4	25.4034	24.6102	25.24		23.0357	23.0168	22.9615
5	22	SCIP	25.666	25.5008	25.8277		22.7264	22.6187	22.8592
42	23	GAPDH	16.6662	17.0966	17.0434		16.4821	16.5955	16.6722
42	23	MBP	22.3652	22.196	22.119		19.2764	18.8626	19.2358
42	23	MPZ	22.1	22.7561	21.8198		19.8515	19.6522	19.9501
42	23	MAG	27.3704	27.4972	27.3089		29.2889	28.7692	27.2101
42	23	Krox20					37.5145	35.087	37.3072
42	23	PMP22	36.9922	28.5132	27.5712		17.8386	17.5257	17.596
42	23	erbB2		38.5583
42	23	ITGB4	25.3273	25.3333	25.498		23.782	23.7562	23.7904
42	23	SCIP	28.5294	27.3443	27.1337		24.5204	24.8703	24.8206
3	20	GAPDH	19.809	20.1887	19.8889		19.5681	19.8655	20.3945
3	20	MBP	30.0651	30.4158	32.5106		21.1612	20.278	21.0601
3	20	MPZ	25.6532	24.6445	24.5223		22.3012	22.554	23.0231
3	20	MAG	27.8669	28.5344	27.7809		28.8072	29.447	29.3508
3	20	Krox20	29.1203	29.3052	31.4632		25.047	25.0422	25.2232
3	20	PMP22		37.3789	37.6934		19.9539	20.327	20.1082
3	20	erbB2	26.4514	26.4368	26.9315		24.407	24.3227	24.3839
3	20	ITGB4	25.4866	25.4497	25.1758		22.8549	22.5633	22.5463
3	20	SCIP	28.8923	29.7281	29.2284		25.451	26.9169	25.6489
9	21	GAPDH	20.0664	20.0537	19.9762		19.9289	19.876	19.8315
9	21	MBP	25.5029	25.4072	25.7219		20.7148	20.576	20.6501
9	21	MPZ	23.3727	23.6782	23.4988		21.0767	21.5296	21.1445
9	21	MAG	26.2502	26.3831	26.1495		28.6708	30.881	30.0682
9	21	Krox20	29.2836	31.625	29.5287		24.774	25.0134	25.0427
9	21	PMP22	39.0091				20.3583	20.3604	20.3485
9	21	erbB2	27.2502	27.0938	27.2143		25.0233	25.1211	25.2551
9	21	ITGB4	26.1605	26.0881	26.1064		23.242	23.4895	23.3222
9	21	SCIP	28.0245	28.1098	34.8773		25.0889	24.6121	25.3384
12	25	GAPDH	23.0451	23.0022	22.8643		22.4938	22.5949	22.7139
12	25	MBP	22.8786	23.0136	22.634		22.4536	19.0682	19.0786
12	25	MPZ	21.8241	21.5048	21.2548		19.3583	19.3008	19.3227
12	25	MAG	25.1792	25.1263	25.1006		28.5412	28.4276	27.7552
12	25	Krox20	30.2502	31.1147	30.3549		26.2984	26.3607	26.1275
12	25	PMP22	37.5943	33.3164	36.5057		18.4444	18.5937	18.5614
12	25	erbB2	30.1269	30.0803	30.2991		27.301	27.5261	27.7346
12	25	ITGB4	26.6373	26.8487	26.9203		24.0773	24.1494	24.6159
12	25	SCIP	31.5699	31.2	30.8596		27.1721	26.8684	26.7548

## Sheet: All qPCR data normalized (dCt)
Sample	Stage	Marker	Run 1, rep 1	GAPDH	Normalized	Run 1, rep 2	GAPDH	Normalized	Run 1, rep 3	GAPDH	Normalized	Run 2, rep 1	GAPDH	Normalized	Run 2, rep 2	GAPDH	Normalized	Run 2, rep 3	GAPDH	Normalized
13	12	GAPDH	18.0979	18.0979	0	17.506	17.506	0	17.7638	17.7638	0	18.66	18.66	0	18.6168	18.6168	0	18.3712	18.3712	0
13	12	MBP	32.2569	18.0979	14.159	31.587	17.506	14.0809	32.1585	17.7638	14.3948	31.6636	18.66	13.0037	31.5544	18.6168	12.9376	31.358	18.3712	12.9869
13	12	MPZ	32.3362	18.0979	14.2383	32.5021	17.506	14.9961	32.497	17.7638	14.7332	34.4428	18.66	15.7828	33.5249	18.6168	14.9082	32.8691	18.3712	14.4979
13	12	MAG	34.248	18.0979	16.1501	34.2147	17.506	16.7086	33.4844	17.7638	15.7207	36.2375	18.66	17.5775	34.9534	18.6168	16.3367	34.8288	18.3712	16.4576
13	12	Krox20	29.0598	18.0979	10.962	29.5641	17.506	12.0581	29.0259	17.7638	11.2621	30.4764	18.66	11.8164	29.7252	18.6168	11.1084	29.7919	18.3712	11.4207
13	12	PMP22	34.0089	18.0979	15.911	37.2831	17.506	19.7771	35.0139	17.7638	17.2501	39.0397	18.66	20.3797	37.4222	18.6168	18.8054	38.173	18.3712	19.8019
13	12	erbB2	25.9319	18.0979	7.834	25.4799	17.506	7.9739	26.9597	17.7638	9.1959	26.6849	18.66	8.02494	26.7432	18.6168	8.1264	26.7436	18.3712	8.37243
13	12	ITGB4	28.0991	18.0979	10.0012	27.3987	17.506	9.89265	27.4996	17.7638	9.73586	28.0613	18.66	9.40131	28.4732	18.6168	9.85643	27.7258	18.3712	9.35466
13	12	SCIP	31.4864	18.0979	13.3886	39.1017	17.506	21.5957	30.3247	17.7638	12.5609	31.3366	18.66	12.6766	31.2831	18.6168	12.6664	30.7133	18.3712	12.3421
12	12	GAPDH	18.2989	18.3	-0.00110986	18.1823	18.1823	0	18.4439	18.4439	0	18.4604	18.4604	0	18.3299	18.3299	0	18.5909	18.5909	0
12	12	MBP	31.1236	18.3	12.8236	30.4904	18.1823	12.3081	30.9663	18.4439	12.5224	30.8303	18.4604	12.3699	30.8654	18.3299	12.5355	31.2459	18.5909	12.6549
12	12	MPZ	34.5466	18.3	16.2466	32.3248	18.1823	14.1426	33.414	18.4439	14.9701	33.0209	18.4604	14.5604	32.3777	18.3299	14.0477	32.6841	18.5909	14.0931
12	12	MAG	34.2277	18.3	15.9277	34.5056	18.1823	16.3233	35.5866	18.4439	17.1427	34.4516	18.4604	15.9911	34.0733	18.3299	15.7434	33.2394	18.5909	14.6484
12	12	Krox20	29.4863	18.3	11.1863	29.5645	18.1823	11.3822	29.3422	18.4439	10.8984	30.5238	18.4604	12.0634	30.4802	18.3299	12.1502	30.0151	18.5909	11.4242
12	12	PMP22	31.8643	18.3	13.5643	34.3419	18.1823	16.1596		18.4439		35.2913	18.4604	16.8309	34.0645	18.3299	15.7346	33.7566	18.5909	15.1656
12	12	erbB2	25.4716	18.3	7.17164	26.1619	18.1823	7.97963	25.7257	18.4439	7.28181	26.0158	18.4604	7.55538	26.1812	18.3299	7.8513	26.0679	18.5909	7.47699
12	12	ITGB4	27.4568	18.3	9.15676	27.3079	18.1823	9.12569	27.2403	18.4439	8.7964	27.4512	18.4604	8.99073	27.6747	18.3299	9.3448	27.6824	18.5909	9.09149
12	12	SCIP	31.7821	18.3	13.4821	32.9511	18.1823	14.7688		18.4439		32.5395	18.4604	14.0791	32.943	18.3299	14.6131		18.5909
11	17	GAPDH	19.2335	19.23	0.00351403	19.1296	19.1296	0	19.3276	19.3276	0	19.6588	19.6588	0	19.9196	19.9196	0	20.19	20.19	0
11	17	MBP	29.3232	19.23	10.0932	28.9467	19.1296	9.81715	28.8559	19.3276	9.52834	31.1937	19.6588	11.5348	32.1321	19.9196	12.2125	29.4271	20.19	9.23712
11	17	MPZ	32.8512	19.23	13.6212	32.8828	19.1296	13.7532	32.1184	19.3276	12.7909	34.045	19.6588	14.3861	34.4574	19.9196	14.5379	32.6806	20.19	12.4906
11	17	MAG	35.6944	19.23	16.4644	37.8389	19.1296	18.7093	34.5022	19.3276	15.1746		19.6588		37.2539	19.9196	17.3343	37.552	20.19	17.362
11	17	Krox20	30.6215	19.23	11.3915	29.3551	19.1296	10.2255	30.2178	19.3276	10.8902	30.9983	19.6588	11.3395	30.2052	19.9196	10.2856		20.19
11	17	PMP22		19.23		38.8318	19.1296	19.7022	33.8357	19.3276	14.5081		19.6588			19.9196		33.4194	20.19	13.2294
11	17	erbB2	27.0849	19.23	7.85487	26.3385	19.1296	7.20895	26.503	19.3276	7.17541	27.2038	19.6588	7.54498	26.4259	19.9196	6.50631		20.19
11	17	ITGB4	24.5974	19.23	5.3674	24.5165	19.1296	5.38694	25.9103	19.3276	6.58269	24.75	19.6588	5.09113	24.9023	19.9196	4.98273	24.599	20.19	4.40901
11	17	SCIP	29.7452	19.23	10.5152	30.2253	19.1296	11.0957	30.3185	19.3276	10.9909	31.1462	19.6588	11.4873	30.1499	19.9196	10.2303	30.7075	20.19	10.5175
14	17	GAPDH	18.3778	18.38	-0.00224165	18.433	18.433	0	18.5282	18.5282	0	19.0289	19.0289	0	19.0682	19.0682	0	18.914	18.914	0
14	17	MBP	33.3396	18.38	14.9596	33.5732	18.433	15.1402	32.95	18.5282	14.4218	33.3108	19.0289	14.2819	33.0843	19.0682	14.0161	31.6918	18.914	12.7777
14	17	MPZ	35.4798	18.38	17.0998	34.5194	18.433	16.0864	33.5864	18.5282	15.0582	36.3462	19.0289	17.3173	35.1394	19.0682	16.0712	33.6309	18.914	14.7168
14	17	MAG	35.6911	18.38	17.3111	36.8201	18.433	18.3871		18.5282			19.0289		36.3538	19.0682	17.2856	36.4258	18.914	17.5117
14	17	Krox20	30.057	18.38	11.677	30.0045	18.433	11.5715	29.9991	18.5282	11.471	32.2229	19.0289	13.194	31.8486	19.0682	12.7803	30.5683	18.914	11.6542
14	17	PMP22	34.7903	18.38	16.4103	33.5722	18.433	15.1392	35.5966	18.5282	17.0684	39.5966	19.0289	20.5677	34.8235	19.0682	15.7553	37.2901	18.914	18.3761
14	17	erbB2	26.563	18.38	8.18296	26.1068	18.433	7.67381	26.1066	18.5282	7.57841	27.6966	19.0289	8.66767	27.2811	19.0682	8.21284	26.8301	18.914	7.91604
14	17	ITGB4	24.1469	18.38	5.76691	24.0205	18.433	5.58746	24.449	18.5282	5.92083	25.8002	19.0289	6.77124	24.7694	19.0682	5.70117	24.8272	18.914	5.91315
14	17	SCIP	28.5982	18.38	10.2182	28.9203	18.433	10.4873	29.2668	18.5282	10.7386	28.9757	19.0289	9.94676	29.0873	19.0682	10.019	29.4625	18.914	10.5485
15	17	GAPDH	17.8334	17.83	0.00342362	17.262	17.262	0	17.997	17.997	0	18.559	18.559	0	18.5292	18.5292	0	20.9277	20.9277	0
15	17	MBP	29.5585	17.83	11.7285	31.403	17.262	14.141	31.4293	17.997	13.4323	31.352	18.559	12.793	32.2384	18.5292	13.7092	31.0824	20.9277	10.1546
15	17	MPZ	32.2866	17.83	14.4566	31.9189	17.262	14.6569	31.704	17.997	13.707	34.2313	18.559	15.6723	34.5472	18.5292	16.018	33.5527	20.9277	12.625
15	17	MAG	35.01	17.83	17.18	35.0221	17.262	17.7601	36.125	17.997	18.128	39.1313	18.559	20.5723	38.6022	18.5292	20.073	37.7406	20.9277	16.8128
15	17	Krox20	31.2688	17.83	13.4388	30.895	17.262	13.633	31.4187	17.997	13.4217	32.7502	18.559	14.1912	32.2242	18.5292	13.695	32.4483	20.9277	11.5206
15	17	PMP22	36.2725	17.83	18.4425	33.805	17.262	16.5429	33.8884	17.997	15.8914	36.6455	18.559	18.0865	36.2183	18.5292	17.6892	38.921	20.9277	17.9933
15	17	erbB2	26.1774	17.83	8.3474	26.1318	17.262	8.86972	25.3772	17.997	7.38025	27.5452	18.559	8.98621	25.6578	18.5292	7.12865	25.8227	20.9277	4.89499
15	17	ITGB4	23.9132	17.83	6.08324	24.0106	17.262	6.7486	24.3365	17.997	6.33947	24.2512	18.559	5.69216	24.7377	18.5292	6.20851	24.7489	20.9277	3.82119
15	17	SCIP	29.3252	17.83	11.4952	29.2624	17.262	12.0003	29.3757	17.997	11.3787	31.9907	18.559	13.4318		18.5292		31.9147	20.9277	10.987
26	17	GAPDH	18.4398	18.44	-0.000219012	18.8978	18.8978	0	18.6036	18.6036	0	19.0371	19.0371	0	18.8994	18.8994	0	19.1063	19.1063	0
26	17	MBP	29.4923	18.44	11.0523	29.8889	18.8978	10.9911	29.983	18.6036	11.3794		19.0371		32.8615	18.8994	13.9621	31.1281	19.1063	12.0218
26	17	MPZ	31.4892	18.44	13.0492	30.834	18.8978	11.9362	32.0099	18.6036	13.4064	32.7669	19.0371	13.7299	32.1541	18.8994	13.2548	32.1275	19.1063	13.0212
26	17	MAG	34.9581	18.44	16.5181	37.0551	18.8978	18.1572		18.6036			19.0371		35.2752	18.8994	16.3758	34.7226	19.1063	15.6163
26	17	Krox20	27.7145	18.44	9.27449	29.4342	18.8978	10.5364	28.6127	18.6036	10.0091	31.4272	19.0371	12.3902	34.313	18.8994	15.4136	30.3794	19.1063	11.2731
26	17	PMP22	32.1555	18.44	13.7155	30.9567	18.8978	12.0589	31.5578	18.6036	12.9543	36.2173	19.0371	17.1802	35.6769	18.8994	16.7775	37.6239	19.1063	18.5177
26	17	erbB2	25.8625	18.44	7.42253	26.0787	18.8978	7.18082	26.1463	18.6036	7.5427	25.8809	19.0371	6.84389	26.619	18.8994	7.71965	26.5194	19.1063	7.41313
26	17	ITGB4	23.5751	18.44	5.13509	24.3093	18.8978	5.41148	23.9401	18.6036	5.3365	24.2734	19.0371	5.23638	24.0844	18.8994	5.18505	23.9364	19.1063	4.83006
26	17	SCIP	28.0015	18.44	9.56155	28.9256	18.8978	10.0277	28.2544	18.6036	9.65088	29.1603	19.0371	10.1232	29.0908	18.8994	10.1914	29.2206	19.1063	10.1143
27	17	GAPDH	16.8458	16.85	-0.00420402	17.1804	17.1804	0	16.7142	16.7142	0	17.9368	17.9368	0	17.9991	17.9991	0	18.0386	18.0386	0
27	17	MBP	27.3161	16.85	10.4661	25.5963	17.1804	8.4159	26.716	16.7142	10.0018	29.6838	17.9368	11.7471	29.3343	17.9991	11.3352	29.5055	18.0386	11.4669
27	17	MPZ	31.3413	16.85	14.4913	31.7855	17.1804	14.6051	32.5243	16.7142	15.81	31.3871	17.9368	13.4503	31.2013	17.9991	13.2022	31.3127	18.0386	13.2742
27	17	MAG	34.2627	16.85	17.4127	33.7339	17.1804	16.5535	33.9863	16.7142	17.2721	36.4917	17.9368	18.5549		17.9991		35.1598	18.0386	17.1212
27	17	Krox20	27.5602	16.85	10.7102	26.9874	17.1804	9.807	27.5112	16.7142	10.7969	30.2813	17.9368	12.3446	30.7324	17.9991	12.7333	29.5116	18.0386	11.473
27	17	PMP22	26.3734	16.85	9.52342	26.0529	17.1804	8.87245	26.6913	16.7142	9.97702	37.0177	17.9368	19.081	38.1003	17.9991	20.1012	36.7908	18.0386	18.7522
27	17	erbB2	25.0773	16.85	8.22728	24.9915	17.1804	7.8111	25.0413	16.7142	8.3271	25.832	17.9368	7.89524	26.1181	17.9991	8.119	26.1263	18.0386	8.08772
27	17	ITGB4	23.0452	16.85	6.19524	22.7348	17.1804	5.55436	22.565	16.7142	5.85076	24.4692	17.9368	6.53246	24.4086	17.9991	6.40952	24.6267	18.0386	6.58813
27	17	SCIP	27.1124	16.85	10.2624	27.1686	17.1804	9.98817	27.0557	16.7142	10.3414	27.312	17.9368	9.37526		17.9991		36.4165	18.0386	18.3779
2	18	GAPDH	18.6538	18.65	0.00380801	18.7428	18.7428	0	19.0297	19.0297	0	18.5244	18.5244	0	19.3939	19.3939	0	19.0868	19.0868	0
2	18	MBP	28.0964	18.65	9.44645	29.3148	18.7428	10.572	29.4379	19.0297	10.4082	27.5414	18.5244	9.01694	28.5595	19.3939	9.16559	28.5035	19.0868	9.41669
2	18	MPZ	29.4184	18.65	10.7684	29.3381	18.7428	10.5952	31.4283	19.0297	12.3986	29.305	18.5244	10.7806	29.4103	19.3939	10.0164	30.2234	19.0868	11.1366
2	18	MAG	34.476	18.65	15.826		18.7428			19.0297		38.3271	18.5244	19.8027		19.3939		37.1058	19.0868	18.019
2	18	Krox20	28.9915	18.65	10.3415	29.9274	18.7428	11.1845	29.1865	19.0297	10.1568	29.0794	18.5244	10.555	30.2468	19.3939	10.853	30.661	19.0868	11.5742
2	18	PMP22	34.4693	18.65	15.8193	36.4227	18.7428	17.6798	39.5076	19.0297	20.478		18.5244		39.7573	19.3939	20.3635	31.4799	19.0868	12.3931
2	18	erbB2	26.1273	18.65	7.47734	26.0073	18.7428	7.26449	26.262	19.0297	7.23235	25.7815	18.5244	7.25706	25.9036	19.3939	6.50977		19.0868
2	18	ITGB4	24.0186	18.65	5.36864	23.5556	18.7428	4.81283	24.0164	19.0297	4.9867	23.5141	18.5244	4.98969	23.724	19.3939	4.33013	26.5062	19.0868	7.41937
2	18	SCIP	32.7398	18.65	14.0898		18.7428			19.0297		29.7485	18.5244	11.224	29.2786	19.3939	9.88477	29.7119	19.0868	10.6251
16	18	GAPDH	19.0667	19.07	-0.00326125	18.8399	18.8399	0	19.0982	19.0982	0	19.5004	19.5004	0	19.299	19.299	0	19.5387	19.5387	0
16	18	MBP	34.643	19.07	15.573	32.4044	18.8399	13.5645	32.1238	19.0982	13.0256	31.8536	19.5004	12.3532	31.1317	19.299	11.8327	32.1943	19.5387	12.6556
16	18	MPZ	35.4573	19.07	16.3873	34.6006	18.8399	15.7607	35.5084	19.0982	16.4102	35.979	19.5004	16.4786	35.247	19.299	15.9479	35.0878	19.5387	15.5491
16	18	MAG		19.07		34.1082	18.8399	15.2683	35.9626	19.0982	16.8644	35.9553	19.5004	16.4549	35.6635	19.299	16.3645		19.5387
16	18	Krox20	29.7179	19.07	10.6479	30.077	18.8399	11.2371	30.4363	19.0982	11.3381	31.5523	19.5004	12.0519	30.5679	19.299	11.2689	29.8555	19.5387	10.3169
16	18	PMP22		19.07		36.6148	18.8399	17.7749	37.0777	19.0982	17.9795		19.5004			19.299			19.5387
16	18	erbB2	26.7608	19.07	7.69078	27.1365	18.8399	8.29663	26.0824	19.0982	6.98422	27.103	19.5004	7.60261	27.0457	19.299	7.74663	26.5555	19.5387	7.01681
16	18	ITGB4	24.4542	19.07	5.38425	24.3429	18.8399	5.50301	24.2203	19.0982	5.12207	25.3567	19.5004	5.85625	25.0287	19.299	5.72971	24.8039	19.5387	5.2652
16	18	SCIP	31.968	19.07	12.898	29.1025	18.8399	10.2626	29.392	19.0982	10.2938	30.0188	19.5004	10.5184	29.8936	19.299	10.5945	28.8476	19.5387	9.30893
28	18	GAPDH	16.753	16.75	0.00303441	16.6383	16.6383	0	16.8057	16.8057	0	16.9893	16.9893	0	17.0159	17.0159	0	17.4454	17.4454	0
28	18	MBP	28.4435	16.75	11.6935	28.7476	16.6383	12.1093	28.2291	16.8057	11.4234	30.7869	16.9893	13.7976	30.0058	17.0159	12.99	30.4657	17.4454	13.0203
28	18	MPZ	32.644	16.75	15.894	33.2568	16.6383	16.6185	32.5754	16.8057	15.7697	32.7174	16.9893	15.7281	32.9329	17.0159	15.917	32.0008	17.4454	14.5554
28	18	MAG		16.75			16.6383			16.8057		38.845	16.9893	21.8557		17.0159			17.4454
28	18	Krox20	28.9987	16.75	12.2487	28.0914	16.6383	11.4531	28.163	16.8057	11.3573	32.2754	16.9893	15.2861	30.4922	17.0159	13.4763	29.8567	17.4454	12.4113
28	18	PMP22	26.8446	16.75	10.0946	27.2791	16.6383	10.6408	27.5683	16.8057	10.7626	39.951	16.9893	22.9617	38.2789	17.0159	21.2631	37.7094	17.4454	20.264
28	18	erbB2	25.0662	16.75	8.31617	25.2159	16.6383	8.57758	24.9829	16.8057	8.17717	26.7252	16.9893	9.73592	25.9127	17.0159	8.89687	25.9051	17.4454	8.45966
28	18	ITGB4	23.6949	16.75	6.94486	23.0216	16.6383	6.38331	23.2499	16.8057	6.44426	23.9627	16.9893	6.97344	24.0239	17.0159	7.00803	24.5969	17.4454	7.15145
28	18	SCIP	26.4764	16.75	9.72641	26.4094	16.6383	9.77109	26.9953	16.8057	10.1896	28.4958	16.9893	11.5065	28.3684	17.0159	11.3526	28.3806	17.4454	10.9352
39	18	GAPDH	18.8886	18.89	-0.00136824	19.6621	19.6621	0	19.7044	19.7044	0	18.5753	18.5753	0	18.6151	18.6151	0	18.464	18.464	0
39	18	MBP	32.8173	18.89	13.9273	33.474	19.6621	13.8119	31.247	19.7044	11.5426	31.8282	18.5753	13.2529	32.4007	18.6151	13.7857	30.1826	18.464	11.7186
39	18	MPZ	35.9111	18.89	17.0211	35.4294	19.6621	15.7674	33.8807	19.7044	14.1762	34.6223	18.5753	16.0471	34.006	18.6151	15.3909	32.512	18.464	14.048
39	18	MAG	37.1257	18.89	18.2357	39.6637	19.6621	20.0016		19.7044		36.6332	18.5753	18.058	38.8529	18.6151	20.2378	34.2329	18.464	15.7689
39	18	Krox20	31.5605	18.89	12.6705	30.2241	19.6621	10.5621		19.7044		31.1171	18.5753	12.5418	31.0707	18.6151	12.4556	29.8325	18.464	11.3685
39	18	PMP22		18.89			19.6621			19.7044		34.868	18.5753	16.2927	35.1296	18.6151	16.5145	34.0505	18.464	15.5865
39	18	erbB2	29.2981	18.89	10.4081	27.7868	19.6621	8.12474	26.7389	19.7044	7.03447	26.9428	18.5753	8.36753	26.109	18.6151	7.49388	25.7179	18.464	7.2539
39	18	ITGB4	25.111	18.89	6.22104	24.5084	19.6621	4.84633	24.8442	19.7044	5.13975	24.3735	18.5753	5.79819	24.4927	18.6151	5.87761	24.0566	18.464	5.59258
39	18	SCIP	30.3626	18.89	11.4726	30.1232	19.6621	10.4611	31.0117	19.7044	11.3073	28.6534	18.5753	10.0782	29.4102	18.6151	10.7951	29.2368	18.464	10.7728
1	19	GAPDH	20.0281	20.03	-0.00188266	19.6188	19.6188	0	19.4425	19.4425	0	18.6599	18.6599	0	18.8262	18.8262	0	18.7899	18.7899	0
1	19	MBP	29.4386	20.03	9.40859	30.2865	19.6188	10.6677	31.8796	19.4425	12.4371	25.3357	18.6599	6.6758	30.1971	18.8262	11.3709	29.3227	18.7899	10.5328
1	19	MPZ	32.5832	20.03	12.5532	34.2792	19.6188	14.6604	34.9151	19.4425	15.4726	33.1886	18.6599	14.5287	32.7447	18.8262	13.9185	32.1331	18.7899	13.3432
1	19	MAG	37.7723	20.03	17.7423	37.1806	19.6188	17.5618	37.0996	19.4425	17.6571		18.6599		39.5751	18.8262	20.7488	35.8613	18.7899	17.0713
1	19	Krox20	29.6357	20.03	9.60566	29.8411	19.6188	10.2223	30.6646	19.4425	11.222	30.9948	18.6599	12.3349	30.3113	18.8262	11.4851	29.6328	18.7899	10.8429
1	19	PMP22	36.0827	20.03	16.0527	33.8095	19.6188	14.1907	38.0034	19.4425	18.5609	39.4375	18.6599	20.7776	37.2602	18.8262	18.434	36.5145	18.7899	17.7246
1	19	erbB2	26.5747	20.03	6.54466	26.6239	19.6188	7.00513	26.6071	19.4425	7.16456	27.295	18.6599	8.63514	25.9348	18.8262	7.10858	25.5572	18.7899	6.76733
1	19	ITGB4	23.8975	20.03	3.8675	23.5443	19.6188	3.92552	23.8085	19.4425	4.36599	25.3264	18.6599	6.66652	24.3053	18.8262	5.47911	23.4627	18.7899	4.67278
1	19	SCIP	30.8755	20.03	10.8455	33.7357	19.6188	14.1169	28.7585	19.4425	9.31598	30.0623	18.6599	11.4024	29.2048	18.8262	10.3785	29.5115	18.7899	10.7216
38	19	GAPDH	19.2474	19.25	-0.00258209	18.4408	18.4408	0	19.1925	19.1925	0	19.1525	19.1525	0	19.32	19.32	0	19.9632	19.9632	0
38	19	MBP	28.4732	19.25	9.22316	28.1219	18.4408	9.68104	28.5263	19.1925	9.33388	30.1091	19.1525	10.9566	31.3236	19.32	12.0036	29.7501	19.9632	9.78686
38	19	MPZ	32.9519	19.25	13.7019	32.4149	18.4408	13.9741	31.7314	19.1925	12.5389	34.8281	19.1525	15.6757	33.4284	19.32	14.1085	32.6911	19.9632	12.7279
38	19	MAG		19.25			18.4408		38.1775	19.1925	18.985	38.314	19.1525	19.1615		19.32		38.1484	19.9632	18.1851
38	19	Krox20	28.3471	19.25	9.09714	28.7428	18.4408	10.302	28.061	19.1925	8.86853	30.4204	19.1525	11.2679	30.9627	19.32	11.6427	30.2797	19.9632	10.3165
38	19	PMP22	27.4687	19.25	8.21872	26.9889	18.4408	8.54809	26.3987	19.1925	7.20628	37.0524	19.1525	17.8999	37.4183	19.32	18.0983	38.711	19.9632	18.7478
38	19	erbB2	26.6689	19.25	7.41888	26.5494	18.4408	8.10856	26.7701	19.1925	7.57766	27.6697	19.1525	8.51719	26.8377	19.32	7.51772	27.081	19.9632	7.11778
38	19	ITGB4	23.8369	19.25	4.58688	23.9217	18.4408	5.48091	24.1872	19.1925	4.99471	26.4998	19.1525	7.34733	24.1795	19.32	4.85956	24.3934	19.9632	4.43022
38	19	SCIP	27.377	19.25	8.12697	28.0075	18.4408	9.56669	27.5184	19.1925	8.32595	32.5436	19.1525	13.3912	29.1356	19.32	9.81565	29.7795	19.9632	9.8163
4	23	GAPDH	22.0263	22.03	-0.00365235	21.3018	21.3018	0	21.8988	21.8988	0	21.2793	21.2793	0	21.3783	21.3783	0	21.3284	21.3284	0
4	23	MBP	35.8689	22.03	13.8389	30.5719	21.3018	9.27013	27.3445	21.8988	5.4457	20.7399	21.2793	-0.539401	20.4592	21.3783	-0.919105	20.7564	21.3284	-0.571955
4	23	MPZ	23.0427	22.03	1.0127	22.8763	21.3018	1.57458	23.309	21.8988	1.41018	20.3922	21.2793	-0.887092	20.5031	21.3783	-0.875187	20.6877	21.3284	-0.640705
4	23	MAG	26.6396	22.03	4.60962	26.4619	21.3018	5.16015	26.6387	21.8988	4.73995	28.594	21.2793	7.31478	30.1426	21.3783	8.76429	29.2401	21.3284	7.91171
4	23	Krox20		22.03			21.3018			21.8988		34.0719	21.2793	12.7927		21.3783			21.3284
4	23	PMP22	30.9141	22.03	8.8841	33.9242	21.3018	12.6225	35.122	21.8988	13.2232	19.3904	21.2793	-1.88883	19.4907	21.3783	-1.88767	19.3652	21.3284	-1.96315
4	23	erbB2		22.03			21.3018			21.8988			21.2793			21.3783			21.3284
4	23	ITGB4	30.2828	22.03	8.25275	30.0354	21.3018	8.73367	29.6117	21.8988	7.71295	28.0617	21.2793	6.78244	28.1741	21.3783	6.79574	27.8233	21.3284	6.4949
4	23	SCIP	30.2343	22.03	8.20432	29.9889	21.3018	8.68715	34.2794	21.8988	12.3806	27.0006	21.2793	5.72138	27.0862	21.3783	5.70791	27.0627	21.3284	5.73435
5	22	GAPDH	16.9014	16.9	0.00142374	16.6541	16.6541	0	17.0344	17.0344	0	16.2217	16.2217	0	16.3046	16.3046	0	16.3063	16.3063	0
5	22	MBP	23.4465	16.9	6.54652	24.4108	16.6541	7.7567	23.1003	17.0344	6.06584	19.6116	16.2217	3.38985	19.4258	16.3046	3.12116	19.3426	16.3063	3.03631
5	22	MPZ	19.8125	16.9	2.91249	20.2842	16.6541	3.63008	20.1067	17.0344	3.07231	19.6796	16.2217	3.45788	19.0064	16.3046	2.70173	19.1595	16.3063	2.85318
5	22	MAG	24.265	16.9	7.36502	24.0745	16.6541	7.42032	24.1988	17.0344	7.16438	27.1117	16.2217	10.89	26.3385	16.3046	10.0339	26.1952	16.3063	9.88889
5	22	Krox20		16.9			16.6541		39.3487	17.0344	22.3143	30.8321	16.2217	14.6104	28.4194	16.3046	12.1148	29.0274	16.3063	12.7211
5	22	PMP22		16.9		32.4524	16.6541	15.7983	31.148	17.0344	14.1136	18.0101	16.2217	1.78836	17.3739	16.3046	1.06929	17.4883	16.3063	1.18195
5	22	erbB2	26.4288	16.9	9.52881	26.3755	16.6541	9.72133	26.7075	17.0344	9.67312	35.4989	16.2217	19.2772	33.3194	16.3046	17.0148		16.3063
5	22	ITGB4	25.4034	16.9	8.50342	24.6102	16.6541	7.95605	25.24	17.0344	8.20554	23.0357	16.2217	6.81402	23.0168	16.3046	6.71212	22.9615	16.3063	6.65514
5	22	SCIP	25.666	16.9	8.766	25.5008	16.6541	8.84666	25.8277	17.0344	8.79328	22.7264	16.2217	6.50469	22.6187	16.3046	6.31407	22.8592	16.3063	6.55286
42	23	GAPDH	16.6662	16.67	-0.00378957	17.0966	17.0966	0	17.0434	17.0434	0	16.4821	16.4821	0	16.5955	16.5955	0	16.6722	16.6722	0
42	23	MBP	22.3652	16.67	5.69522	22.196	17.0966	5.09944	22.119	17.0434	5.07556	19.2764	16.4821	2.79428	18.8626	16.5955	2.26711	19.2358	16.6722	2.56353
42	23	MPZ	22.1	16.67	5.42996	22.7561	17.0966	5.65953	21.8198	17.0434	4.77637	19.8515	16.4821	3.36938	19.6522	16.5955	3.05671	19.9501	16.6722	3.27786
42	23	MAG	27.3704	16.67	10.7004	27.4972	17.0966	10.4006	27.3089	17.0434	10.2655	29.2889	16.4821	12.8068	28.7692	16.5955	12.1737	27.2101	16.6722	10.5379
42	23	Krox20		16.67			17.0966			17.0434		37.5145	16.4821	21.0324	35.087	16.5955	18.4915	37.3072	16.6722	20.6349
42	23	PMP22	36.9922	16.67	20.3222	28.5132	17.0966	11.4166	27.5712	17.0434	10.5278	17.8386	16.4821	1.35651	17.5257	16.5955	0.930176	17.596	16.6722	0.923776
42	23	erbB2		16.67		38.5583	17.0966	21.4617		17.0434			16.4821			16.5955			16.6722
42	23	ITGB4	25.3273	16.67	8.65728	25.3333	17.0966	8.23674	25.498	17.0434	8.45464	23.782	16.4821	7.29987	23.7562	16.5955	7.16071	23.7904	16.6722	7.11815
42	23	SCIP	28.5294	16.67	11.8594	27.3443	17.0966	10.2477	27.1337	17.0434	10.0903	24.5204	16.4821	8.0383	24.8703	16.5955	8.27476	24.8206	16.6722	8.14836
3	20	GAPDH	19.809	19.81	-0.00103389	20.1887	20.1887	0	19.8889	19.8889	0	19.5681	19.5681	0	19.8655	19.8655	0	20.3945	20.3945	0
3	20	MBP	30.0651	19.81	10.2551	30.4158	20.1887	10.2271	32.5106	19.8889	12.6217	21.1612	19.5681	1.59312	20.278	19.8655	0.412563	21.0601	20.3945	0.665611
3	20	MPZ	25.6532	19.81	5.84317	24.6445	20.1887	4.45579	24.5223	19.8889	4.63336	22.3012	19.5681	2.73312	22.554	19.8655	2.6885	23.0231	20.3945	2.62859
3	20	MAG	27.8669	19.81	8.05685	28.5344	20.1887	8.34572	27.7809	19.8889	7.89201	28.8072	19.5681	9.23911	29.447	19.8655	9.58154	29.3508	20.3945	8.95637
3	20	Krox20	29.1203	19.81	9.31029	29.3052	20.1887	9.11654	31.4632	19.8889	11.5743	25.047	19.5681	5.47885	25.0422	19.8655	5.17669	25.2232	20.3945	4.82876
3	20	PMP22		19.81		37.3789	20.1887	17.1903	37.6934	19.8889	17.8045	19.9539	19.5681	0.385766	20.327	19.8655	0.461481	20.1082	20.3945	-0.286249
3	20	erbB2	26.4514	19.81	6.64136	26.4368	20.1887	6.24813	26.9315	19.8889	7.04258	24.407	19.5681	4.83885	24.3227	19.8655	4.45724	24.3839	20.3945	3.98946
3	20	ITGB4	25.4866	19.81	5.67661	25.4497	20.1887	5.26107	25.1758	19.8889	5.28687	22.8549	19.5681	3.28676	22.5633	19.8655	2.69782	22.5463	20.3945	2.15188
3	20	SCIP	28.8923	19.81	9.08226	29.7281	20.1887	9.53939	29.2284	19.8889	9.33954	25.451	19.5681	5.88291	26.9169	19.8655	7.0514	25.6489	20.3945	5.25448
9	21	GAPDH	20.0664	20.07	-0.0036283	20.0537	20.0537	0	19.9762	19.9762	0	19.9289	19.9289	0	19.876	19.876	0	19.8315	19.8315	0
9	21	MBP	25.5029	20.07	5.43287	25.4072	20.0537	5.35352	25.7219	19.9762	5.74567	20.7148	19.9289	0.785947	20.576	19.876	0.700014	20.6501	19.8315	0.818577
9	21	MPZ	23.3727	20.07	3.30266	23.6782	20.0537	3.6245	23.4988	19.9762	3.52263	21.0767	19.9289	1.14776	21.5296	19.876	1.6536	21.1445	19.8315	1.313
9	21	MAG	26.2502	20.07	6.18018	26.3831	20.0537	6.32938	26.1495	19.9762	6.17331	28.6708	19.9289	8.74192	30.881	19.876	11.005	30.0682	19.8315	10.2367
9	21	Krox20	29.2836	20.07	9.21365	31.625	20.0537	11.5713	29.5287	19.9762	9.55251	24.774	19.9289	4.84511	25.0134	19.876	5.13748	25.0427	19.8315	5.21123
9	21	PMP22	39.0091	20.07	18.9391		20.0537			19.9762		20.3583	19.9289	0.429455	20.3604	19.876	0.484392	20.3485	19.8315	0.517007
9	21	erbB2	27.2502	20.07	7.18015	27.0938	20.0537	7.04004	27.2143	19.9762	7.23806	25.0233	19.9289	5.09443	25.1211	19.876	5.24509	25.2551	19.8315	5.42363
9	21	ITGB4	26.1605	20.07	6.09046	26.0881	20.0537	6.03437	26.1064	19.9762	6.13019	23.242	19.9289	3.31306	23.4895	19.876	3.61349	23.3222	19.8315	3.49065
9	21	SCIP	28.0245	20.07	7.95453	28.1098	20.0537	8.05606	34.8773	19.9762	14.9011	25.0889	19.9289	5.15999	24.6121	19.876	4.73612	25.3384	19.8315	5.5069
12	25	GAPDH	23.0451	23.05	-0.0049293	23.0022	23.0022	0	22.8643	22.8643	0	22.4938	22.4938	0	22.5949	22.5949	0	22.7139	22.7139	0
12	25	MBP	22.8786	23.05	-0.171444	23.0136	23.0022	0.0114289	22.634	22.8643	-0.230306	22.4536	22.4938	-0.0402234	19.0682	22.5949	-3.52668	19.0786	22.7139	-3.63536
12	25	MPZ	21.8241	23.05	-1.22586	21.5048	23.0022	-1.49741	21.2548	22.8643	-1.60951	19.3583	22.4938	-3.13554	19.3008	22.5949	-3.29411	19.3227	22.7139	-3.39119
12	25	MAG	25.1792	23.05	2.1292	25.1263	23.0022	2.12415	25.1006	22.8643	2.23628	28.5412	22.4938	6.04741	28.4276	22.5949	5.83275	27.7552	22.7139	5.04126
12	25	Krox20	30.2502	23.05	7.20023	31.1147	23.0022	8.1125	30.3549	22.8643	7.49062	26.2984	22.4938	3.80462	26.3607	22.5949	3.76584	26.1275	22.7139	3.41352
12	25	PMP22	37.5943	23.05	14.5443	33.3164	23.0022	10.3142	36.5057	22.8643	13.6414	18.4444	22.4938	-4.04941	18.5937	22.5949	-4.00123	18.5614	22.7139	-4.1525
12	25	erbB2	30.1269	23.05	7.0769	30.0803	23.0022	7.07811	30.2991	22.8643	7.43481	27.301	22.4938	4.80717	27.5261	22.5949	4.93125	27.7346	22.7139	5.0207
12	25	ITGB4	26.6373	23.05	3.58729	26.8487	23.0022	3.84651	26.9203	22.8643	4.05597	24.0773	22.4938	1.58352	24.1494	22.5949	1.55448	24.6159	22.7139	1.90196
12	25	SCIP	31.5699	23.05	8.51989	31.2	23.0022	8.19781	30.8596	22.8643	7.99531	27.1721	22.4938	4.67833	26.8684	22.5949	4.27354	26.7548	22.7139	4.04084

## Sheet: Legend
Ct value = Value given bij the qPCR machine. It is the cycle where the fluorescence passes the threshold
dCt value = Normalized Ct value, which is obtained by subtracting the Ct value of a given sample from the Ct value of the corresponding housekeeping gene (GAPDH).
ddCt value = Normalized dCt value, which is obtained by subtracting the dCt value of the normalizer from the dCt value of a test sample for a specific marker. In this study, the stage 12 embryos are the normalizers and the other stages or the tested samples.
fold change = The difference in expression of a specific marker between the normalizer and tested sample, expressed in fold change. This is calculated with the following formula: 2^(-ddCt)

## Sheet: MBP
MBP
stage	12	17	18	19	20	21	22	23	25		Stage vs Stage	12v17	12v18	12v19	12v20	12v21	12v22	12v23	12v25
n (bio replicates) =	2	5	4	2	1	1	1	2	1		ddCt	-1.1056	-0.977304	-2.89132	-7.10215	-9.92482	-8.07903	-8.89595	-14.3295
average dCt values	13.0649	11.9593	12.0876	10.1735	5.96271	3.14004	4.98583	4.16891	-1.26461		fold	2.15188	1.96878	7.4195	137.392	972.004	270.415	476.374	20587.3
dCt values	14.159	10.0897	9.44264	9.41047	10.2562	5.4365	6.54509	13.8426	-0.166515
	14.0809	9.81715	10.572	10.6677	10.2271	5.35352	7.7567	9.27013	0.0114289		12	17	18	19	20	21	22	23	25
	14.3948	9.52834	10.4082	12.4371	12.6217	5.74567	6.06584	5.4457	-0.230306		1	2.15188	1.96878	7.4195	137.392	972.004	270.415	476.374	20587.3
	13.0037	11.5348	9.01694	6.6758	1.59312	0.785947	3.38985	-0.539401	-0.0402234
	12.9376	12.2125	9.16559	11.3709	0.412563	0.700014	3.12116	-0.919105	-3.52668
	12.9869	9.23712	9.41669	10.5328	0.665611	0.818577	3.03631	-0.571955	-3.63536
	12.8247	14.9618	15.5763	9.22574				5.69901
	12.3081	15.1402	13.5645	9.68104				5.09944
	12.5224	14.4218	13.0256	9.33388				5.07556
	12.3699	14.2819	12.3532	10.9566				2.79428
	12.5355	14.0161	11.8327	12.0036				2.26711
	12.6549	12.7777	12.6556	9.78686				2.56353
		11.725	11.6905
		14.141	12.1093
		13.4323	11.4234
		12.793	13.7976
		13.7092	12.99
		10.1546	13.0203
		11.0525	13.9287
		10.9911	13.8119
		11.3794	11.5426
			13.2529
		13.9621	13.7857
		12.0218	11.7186
		10.4703								Ct value = Value given bij the qPCR machine. It is the cycle where the fluorescence passes the threshold
		8.4159								dCt value = Normalized Ct value, which is obtained by subtracting the Ct value of a given sample from the Ct value of the corresponding housekeeping gene (GAPDH).
		10.0018								ddCt value = Normalized dCt value, which is obtained by subtracting the dCt value of the normalizer from the dCt value of a test sample for a specific marker. In this study, the stage 12 embryos are the normalizers and the other stages or the tested samples.
		11.7471								fold change = The difference in expression of a specific marker between the normalizer and tested sample, expressed in fold change. This is calculated with the following formula: 2^(-ddCt)
		11.3352								fold= 2^(-ddCt)
		11.4669								ddCt=dCt(st12)-dCt(stN)
AVERAGE	13.0649	11.9593	12.0876	10.1735	5.96271	3.14004	4.98583	4.16891	-1.26461
sdev	0.731142	1.85675	1.73392	1.52865	5.63768	2.60181	2.05428	4.30514	1.79669
ddCt=dCt(st12)-dCt(stN)	1	-1.1056	-0.977304	-2.89132	-7.10215	-9.92482	-8.07903	-8.89595	-14.3295
sdev ddCt	0.0559625	0.155257	0.143447	0.150258	0.945491	0.828593	0.412023	1.03268	-1.42074
fold= 2^(-ddCt)	1	2.15188	1.96878	7.4195	137.392	972.004	270.415	476.374	20587.3
sdev Fold	1.03955	1.11362	1.10454	1.10977	1.92584	1.77595	1.33055	2.04582	0.37352

## Sheet: MPZ
MPZ
stage	12	17	18	19	20	21	22	23	25		Stage vs stage	12v17	12v18	12v19	12v20	12v21	12v22	12v23	12v25
n (bio replicates) =	2	5	4	2	1	1	1	2	1		ddCt	-0.491661	-0.219814	-0.834193	-10.9376	-12.3402	-11.6638	-12.5039	-17.1263
average	14.7682	14.2765	14.5484	13.934	3.83059	2.42796	3.10438	2.26431	-2.35811		fold	1.40606	1.16458	1.78286	1961.3	5185.35	3244.57	5808.2	143064
dCt values	14.2383	13.6177	10.7645	12.555	5.84421	3.30629	2.91107	1.01635	-1.22093
	14.9961	13.7532	10.5952	14.6604	4.45579	3.6245	3.63008	1.57458	-1.49741		12	17	18	19	20	21	22	23	25
	14.7332	12.7909	12.3986	15.4726	4.63336	3.52263	3.07231	1.41018	-1.60951		1	1.40606	1.16458	1.78286	1961.3	5185.35	3244.57	5808.2	143064
	15.7828	14.3861	10.7806	14.5287	2.73312	1.14776	3.45788	-0.887092	-3.13554
	14.9082	14.5379	10.0164	13.9185	2.6885	1.6536	2.70173	-0.875187	-3.29411
	14.4979	12.4906	11.1366	13.3432	2.62859	1.313	2.85318	-0.640705	-3.39119
	16.2477	17.102	16.3906	13.7045				5.43375
	14.1426	16.0864	15.7607	13.9741				5.65953
	14.9701	15.0582	16.4102	12.5389				4.77637
	14.5604	17.3173	16.4786	15.6757				3.36938
	14.0477	16.0712	15.9479	14.1085				3.05671
	14.0931	14.7168	15.5491	12.7279				3.27786
		14.4532	15.891
		14.6569	16.6185
		13.707	15.7697
		15.6723	15.7281
		16.018	15.917
		12.625	14.5554
		13.0495	17.0224
		11.9362	15.7674
		13.4064	14.1762
		13.7299	16.0471
		13.2548	15.3909
		13.0212	14.048
		14.4955
		14.6051
		15.81
		13.4503
		13.2022
		13.2742
AVERAGE	14.7682	14.2765	14.5484	13.934	3.83059	2.42796	3.10438	2.26431	-2.35811
sdev	0.680581	1.37632	2.26268	1.04527	1.34489	1.1733	0.364679	2.3693	1.01411
ddCt=dCt(st12)-dCt(stN)	1	-0.491661	-0.219814	-0.834193	-10.9376	-12.3402	-11.6638	-12.5039	-17.1263
sdev ddCt	0.0460843	0.0964042	0.155528	0.0750161	0.351091	0.483245	0.117473	1.04637	-0.430053
fold= 2^(-ddCt)	1	1.40606	1.16458	1.78286	1961.3	5185.35	3244.57	5808.2	143064
sdev Fold	1.03246	1.06911	1.11383	1.05337	1.27553	1.39788	1.08483	2.06532	0.742235

## Sheet: MAG
MAG
stage	12	17	18	19	20	21	22	23	25		Stage vs stage	12v17	12v18	12v19	12v20	12v21	12v22	12v23	12v25
n (bio replicates) =	2	5	4	2	1	1	1	2	1		ddCt	1.25791	1.67683	2.16195	-7.54864	-8.11573	-7.43391	-7.44469	-12.3248
average	16.2274	17.4853	17.9042	18.3894	8.67877	8.11168	8.7935	8.78272	3.90266		fold	0.418148	0.31277	0.223455	187.226	277.382	172.914	174.211	5130.03
dCt values	16.1501	16.4609	15.8222	17.7441	8.05789	6.18381	7.3636	4.61328	2.13413
	16.7086	18.7093		17.5618	8.34572	6.32938	7.42032	5.16015	2.12415		12	17	18	19	20	21	22	23	25
	15.7207	15.1746		17.6571	7.89201	6.17331	7.16438	4.73995	2.23628		1	0.418148	0.31277	0.223455	187.226	277.382	172.914	174.211	5130.03
	17.5775		19.8027		9.23911	8.74192	10.89	7.31478	6.04741
	16.3367	17.3343		20.7488	9.58154	11.005	10.0339	8.76429	5.83275
	16.4576	17.362	18.019	17.0713	8.95637	10.2367	9.88889	7.91171	5.04126
	15.9288	17.3133						10.7042
	16.3233	18.3871	15.2683					10.4006
	17.1427		16.8644	18.985				10.2655
	15.9911		16.4549	19.1615				12.8068
	15.7434	17.2856	16.3645					12.1737
	14.6484	17.5117		18.1851				10.5379
		17.1766
		17.7601
		18.128
		20.5723	21.8557
		20.073
		16.8128
		16.5184	18.2371
		18.1572	20.0016
			18.058
		16.3758	20.2378
		15.6163	15.7689
		17.4169
		16.5535
		17.2721
		18.5549
		17.1212
AVERAGE	16.2274	17.4853	17.9042	18.3894	8.67877	8.11168	8.7935	8.78272	3.90266
sdev	0.744769	1.22255	2.05357	1.1913	0.681388	2.18791	1.65637	2.84517	1.93335
ddCt=dCt(st12)-dCt(stN)	1	1.25791	1.67683	2.16195	-7.54864	-8.11573	-7.43391	-7.44469	-12.3248
sdev ddCt	0.0458958	0.0699184	0.114697	0.0647818	0.078512	0.269723	0.188363	0.323951	0.495393
fold= 2^(-ddCt)	1	0.418148	0.31277	0.223455	187.226	277.382	172.914	174.211	5130.03
sdev Fold	1.03232	1.04966	1.08275	1.04593	1.05593	1.20558	1.13947	1.25175	1.4097

## Sheet: Krox20
KROX20
stage	12	17	18	19	20	21	22	23	25		Stage vs stage	12v17	12v18	12v19	12v20	12v21	12v22	12v23	12v25
n (bio replicates) =	2	5	4	2	1	1	1	2	1		ddCt	0.354698	0.146332	-0.876777	-3.89671	-3.88864	3.96233	6.7601	-5.84575
average	11.4778	11.8325	11.6241	10.601	7.58108	7.58915	15.4401	18.2379	5.63204		fold	0.782033	0.903545	1.83627	14.8946	14.8115	0.0641533	0.00922586	57.5103
dCt values	10.962	11.388	10.3377	9.60754	9.31132	9.21727			7.20516
	12.0581	10.2255	11.1845	10.2223	9.11654	11.5713			8.1125		stages	17	18	19	20	21	22	23	25
	11.2621	10.8902	10.1568	11.222	11.5743	9.55251	22.3143		7.49062		1	0.782033	0.903545	1.83627	14.8946	14.8115	0.0641533	0.00922586	57.5103
	11.8164	11.3395	10.555	12.3349	5.47885	4.84511	14.6104	12.7927	3.80462
	11.1084	10.2856	10.853	11.4851	5.17669	5.13748	12.1148		3.76584
	11.4207		11.5742	10.8429	4.82876	5.21123	12.7211		3.41352
	11.1874	11.6793	10.6511	9.09972
	11.3822	11.5715	11.2371	10.302
	10.8984	11.471	11.3381	8.86853
	12.0634	13.194	12.0519	11.2679				21.0324
	12.1502	12.7803	11.2689	11.6427				18.4915
	11.4242	11.6542	10.3169	10.3165				20.6349
		13.4354	12.2457
		13.633	11.4531
		13.4217	11.3573
		14.1912	15.2861
		13.695	13.4763
		11.5206	12.4113
		9.27471	12.6719
		10.5364	10.5621
		10.0091
		12.3902	12.5418
		15.4136	12.4556
		11.2731	11.3685
		10.7144
		9.807
		10.7969
		12.3446
		12.7333
		11.473
AVERAGE	11.4778	11.8325	11.6241	10.601	7.58108	7.58915	15.4401	18.2379	5.63204
sdev	0.440126	1.45651	1.18148	1.05822	2.79546	2.88298	4.7044	3.79782	2.18292
ddCt=dCt(st12)-dCt(stN)	1	0.425983	-0.624316	-1.35443	-1.65065	-1.7447	-10.962	-10.962	-3.75681
sdev ddCt	0.0383459	0.123094	0.10164	0.0998224	0.368741	0.379882	0.304687	0.208238	0.38759
fold= 2^(-ddCt)	1	0.744331	1.54148	2.55696	3.13975	3.35124	1994.72	1994.72	13.518
sdev Fold	1.02694	1.08907	1.07299	1.07164	1.29123	1.30124	1.23515	1.15528	1.30821

## Sheet: PMP22
PMP22
stage	12	17	18	19	20	21	22	23	25		Stage vs stage	12v17	12v18	12v19	12v20	12v21	12v22	12v23	12v25
n (bio replicates) =	2	5	4	2	1	1	1	2	1		ddCt	-1.18252	-0.537621	-1.84448	-10.1053	-12.1231	-10.4262	-11.0103	-12.8329
average	17.2165	16.034	16.6789	15.372	7.11116	5.09339	6.79029	6.20622	4.38361		fold	2.26972	1.45158	3.59124	1101.55	4460.81	1375.93	2062.62	7295.88
dCt values	15.911		15.8155	16.0546		18.9427		8.88775	14.5493
	19.7771	19.7022	17.6798	14.1907	17.1903		15.7983	12.6225	10.3142		12	17	18	19	20	21	22	23	25
	17.2501	14.5081	20.478	18.5609	17.8045		14.1136	13.2232	13.6414		1	2.26972	1.45158	3.59124	1101.55	4460.81	1375.93	2062.62	7295.88
	20.3797			20.7776	0.385766	0.429455	1.78836	-1.88883	-4.04941
	18.8054		20.3635	18.434	0.461481	0.484392	1.06929	-1.88767	-4.00123
	19.8019	13.2294	12.3931	17.7246	-0.286249	0.517007	1.18195	-1.96315	-4.1525
	13.5654	16.4125		8.2213				20.326
	16.1596	15.1392	17.7749	8.54809				11.4166
		17.0684	17.9795	7.20628				10.5278
	16.8309	20.5677		17.8999				1.35651
	15.7346	15.7553		18.0983				0.930176
	15.1656	18.3761		18.7478				0.923776
		18.4391	10.0915
		16.5429	10.6408
		15.8914	10.7626
		18.0865	22.9617
		17.6892	21.2631
		17.9933	20.264
		13.7158
		12.0589
		12.9543
		17.1802	16.2927
		16.7775	16.5145
		18.5177	15.5865
		9.52763
		8.87245
		9.97702
		19.081
		20.1012
		18.7522
AVERAGE	17.2165	16.034	16.6789	15.372	7.11116	5.09339	6.79029	6.20622	4.38361
sdev	2.2017	3.2276	4.00485	4.72669	9.48825	9.23295	7.48294	7.50654	9.36488
ddCt=dCt(st12)-dCt(stN)	1	-1.18252	-0.537621	-1.84448	-10.1053	-12.1231	-10.4262	-11.0103	-12.8329
sdev ddCt	0.127883	0.201298	0.240115	0.307487	1.33428	1.81273	1.102	1.20952	2.13634
fold= 2^(-ddCt)	1	2.26972	1.45158	3.59124	1101.55	4460.81	1375.93	2062.62	7295.88
sdev Fold	1.09269	1.14973	1.18109	1.23755	2.52149	3.51307	2.14653	2.3126	4.39645

## Sheet: erbB2
erbB2
stage	12	17	18	19	20	21	22	23	25		Stage vs stage	12v17	12v18	12v19	12v20	12v21	12v22	12v23	12v25
n (bio replicates) =	2	5	4	2	1	1	1	2	1		ddCt	-0.223808	0.00588917	-0.446481	-2.36734	-1.69961	5.13897	13.5579	-1.84481
average	7.90379	7.67998	7.90968	7.4573	5.53644	6.20417	13.0428	21.4617	6.05898		fold	1.16781	0.995926	1.36271	5.15991	3.24814	0.0283802	8.29219e-05	3.59205
dCt values	7.834	7.85136	7.47353	6.54655	6.64239	7.18378	9.52739		7.08182
	7.9739	7.20895	7.26449	7.00513	6.24813	7.04004	9.72133		7.07811		12	17	18	19	20	21	22	23	25
	9.1959	7.17541	7.23235	7.16456	7.04258	7.23806	9.67312		7.43481		1	1.16781	0.995926	1.36271	5.15991	3.24814	0.0283802	8.29219e-05	3.59205
	8.02494	7.54498	7.25706	8.63514	4.83885	5.09443	19.2772		4.80717
	8.1264	6.50631	6.50977	7.10858	4.45724	5.24509	17.0148		4.93125
	8.37243			6.76733	3.98946	5.42363			5.0207
	7.17275	8.18521	7.69404	7.42146
	7.97963	7.67381	8.29663	8.10856				21.4617
	7.28181	7.57841	6.98422	7.57766
	7.55538	8.66767	7.60261	8.51719
	7.8513	8.21284	7.74663	7.51772
	7.47699	7.91604	7.01681	7.11778
		8.34398	8.31313
		8.86972	8.57758
		7.38025	8.17717
		8.98621	9.73592
		7.12865	8.89687
		4.89499	8.45966
		7.42274	10.4095
		7.18082	8.12474
		7.5427	7.03447
		6.84389	8.36753
		7.71965	7.49388
		7.41313	7.2539
		8.23149
		7.8111
		8.3271
		7.89524
		8.119
		8.08772
AVERAGE	7.90379	7.67998	7.90968	7.4573	5.53644	6.20417	13.0428	21.4617	6.05898
sdev	0.539066	0.789357	0.919196	0.65967	1.26827	1.04765	4.72729		1.25655
ddCt=dCt(st12)-dCt(stN)	1	-0.223808	0.00588917	-0.446481	-2.36734	-1.69961	5.13897	13.5579	-1.84481
sdev ddCt	0.0682035	0.102781	0.116212	0.0884596	0.229077	0.168862	0.362446	0	0.207386
fold= 2^(-ddCt)	1	1.16781	0.995926	1.36271	5.15991	3.24814	0.0283802	8.29219e-05	3.59205
sdev Fold	1.04841	1.07384	1.08388	1.06323	1.17208	1.12417	1.2856	0	1.15459

## Sheet: ITGB4
ITGB4
stage	12	17	18	19	20	21	22	23	25		Stage vs stage	12v17	12v18	12v19	12v20	12v21	12v22	12v23	12v25
n (bio replicates) =	2	5	4	2	1	1	1	2	1		ddCt	-3.70781	-3.59799	-4.33897	-5.33542	-4.61645	-1.92162	-1.75349	-6.63998
average	9.39576	5.68795	5.79777	5.05679	4.06034	4.77931	7.47414	7.64227	2.75578		fold	13.0665	12.1088	20.2376	40.3758	24.5296	3.78847	3.37172	99.7319
dCt values	10.0012	5.36388	5.36484	3.86939	5.67764	6.09409	8.50199	8.25641	3.59222
	9.89265	5.38694	4.81283	3.92552	5.26107	6.03437	7.95605	8.73367	3.84651		12	17	18	19	20	21	22	23	25
	9.73586	6.58269	4.9867	4.36599	5.28687	6.13019	8.20554	7.71295	4.05597		1	13.0665	12.1088	20.2376	40.3758	24.5296	3.78847	3.37172	99.7319
	9.40131	5.09113	4.98969	6.66652	3.28676	3.31306	6.81402	6.78244	1.58352
	9.85643	4.98273	4.33013	5.47911	2.69782	3.61349	6.71212	6.79574	1.55448
	9.35466	4.40901	7.41937	4.67278	2.15188	3.49065	6.65514	6.4949	1.90196
	9.15787	5.76916	5.38751	4.58946				8.66107
	9.12569	5.58746	5.50301	5.48091				8.23674
	8.7964	5.92083	5.12207	4.99471				8.45464
	8.99073	6.77124	5.85625	7.34733				7.29987
	9.3448	5.70117	5.72971	4.85956				7.16071
	9.09149	5.91315	5.2652	4.43022				7.11815
		6.07982	6.94183
		6.7486	6.38331
		6.33947	6.44426
		5.69216	6.97344
		6.20851	7.00803
		3.82119	7.15145
		5.13531	6.22241
		5.41148	4.84633
		5.3365	5.13975
		5.23638	5.79819
		5.18505	5.87761
		4.83006	5.59258
		6.19944
		5.55436
		5.85076
		6.53246
		6.40952
		6.58813
AVERAGE	9.39576	5.68795	5.79777	5.05679	4.06034	4.77931	7.47414	7.64227	2.75578
sdev	0.392087	0.701915	0.848822	1.05159	1.52702	1.43516	0.837955		1.19383
ddCt=dCt(st12)-dCt(stN)	1	-3.70781	-3.59799	-4.33897	-5.33542	-4.61645	-1.92162	-1.75349	-6.63998
sdev ddCt	0.0417303	0.123404	0.146405	0.207955	0.376081	0.300285	0.112114	0	0.43321
fold= 2^(-ddCt)	1	13.0665	12.1088	20.2376	40.3758	24.5296	3.78847	3.37172	99.7319
sdev Fold	1.02935	1.0893	1.10681	1.15505	1.29781	1.23139	1.08081	0	1.35023

[truncated: 1 more sheets: SCIP]
