# Supplementary material for: Myelin development in the peripheral nervous system of Trachemys scripta
Source: Front Cell Dev Biol. 2026 Jun 18;14:1810247. doi: 10.3389/fcell.2026.1810247 (PMC13324653; doi:10.3389/fcell.2026.1810247)
Supplement: Supplementary file 16 [file Table5.xlsx]

## Sheet: UP
GeneID	Length	logFC	logCPM	LR	PValue	FDR
LOC117870466	3809	-10.2665	5.0119	306.668	1.16177e-68	4.19911e-67
TDRD5	3665	-9.74768	4.51074	214.297	1.58672e-48	3.77285e-47
FER1L6	7738	-8.73974	3.54684	106.632	5.35945e-25	5.83208e-24
LOC117871891	2331	-8.42828	3.25388	85.9094	1.88375e-20	1.62532e-19
MMEL1	7054	-8.27673	3.11244	77.3289	1.4473e-18	1.13012e-17
OCLN	3363	-7.63299	2.52348	49.4285	2.05738e-12	1.071e-11
MARCHF1	2109	-7.45617	2.36571	43.7021	3.82359e-11	1.81888e-10
GRIN3A	4015	-7.38382	2.30169	41.5541	1.14655e-10	5.22491e-10
LOC117870463	1462	-7.3589	2.27979	40.8385	1.65344e-10	7.45706e-10
LOC117869916	153	-7.31638	13.643	80.743	2.57072e-19	2.07846e-18
LOC117872867	656	-7.1126	2.06521	34.3938	4.50164e-09	1.78768e-08
TCTE1	4786	-7.08245	2.03931	33.6778	6.50387e-09	2.54382e-08
LOC117877270	3309	-6.98802	1.95857	31.5293	1.96448e-08	7.38165e-08
KISS1R	2025	-6.98802	1.95856	31.5293	1.96455e-08	7.38165e-08
KCNH8	4450	-6.95512	1.93062	30.8132	2.84101e-08	1.0508e-07
ANKRD55	2214	-6.95512	1.93061	30.8131	2.8411e-08	1.0508e-07
LOC117888852	1575	-6.95511	1.93058	30.813	2.84127e-08	1.0508e-07
LOC117879537	5723	-6.88697	1.87301	29.3807	5.94676e-08	2.13427e-07
AK7	3427	-6.85166	1.84333	28.6645	8.6069e-08	3.03205e-07
LOC117875684	69	-6.6608	1.68494	25.083	5.49143e-07	1.77736e-06
ANKRD31	7600	-6.66079	1.68491	25.0829	5.4917e-07	1.77736e-06
LOC117871068	4459	-6.6194	1.65104	24.3666	7.96359e-07	2.53464e-06
LOC117877511	124	-6.61939	1.65099	24.3665	7.96417e-07	2.53464e-06
CNTN6	4769	-6.57677	1.61633	23.6502	1.15531e-06	3.61071e-06
NPW	1166	-6.48755	1.54428	22.2174	2.43457e-06	7.34617e-06
LOC117867243	3875	-6.48755	1.54428	22.2174	2.43457e-06	7.34617e-06
LOC117880850	3632	-6.48754	1.54426	22.2174	2.43463e-06	7.34617e-06
LOC117884603	462	-6.44077	1.50685	21.501	3.53653e-06	1.04685e-05
C2H5orf49	713	-6.39244	1.46844	20.7845	5.13964e-06	1.49083e-05
NHLRC1	4184	-6.39244	1.46844	20.7845	5.13964e-06	1.49083e-05
PTX4	1665	-6.39244	1.46844	20.7845	5.13964e-06	1.49083e-05
TERB1	3013	-6.39244	1.46844	20.7845	5.13964e-06	1.49083e-05
PLCXD1	3691	-6.39243	1.46843	20.7845	5.13975e-06	1.49083e-05
WDPCP	3384	-6.34243	1.42898	20.0681	7.47332e-06	2.12383e-05
LOC117876415	1903	-6.34243	1.42898	20.0681	7.47332e-06	2.12383e-05
LOC117867766	611	-6.34243	1.42898	20.0681	7.47332e-06	2.12383e-05
ATP4B	2596	-6.34242	1.42896	20.0681	7.47347e-06	2.12383e-05
LOC117868271	2231	-6.23688	1.34665	18.6352	1.58275e-05	4.32306e-05
LOC117877565	2171	-6.23688	1.34663	18.6351	1.58278e-05	4.32306e-05
FBXO47	2479	-6.23688	1.34663	18.6351	1.58278e-05	4.32306e-05
LOC117874090	1619	-6.23688	1.34662	18.6351	1.58281e-05	4.32306e-05
LOC117888507	999	-6.23687	1.34658	18.635	1.58287e-05	4.32306e-05
PPP1R17	1701	-6.18106	1.30363	17.9186	2.30555e-05	6.139e-05
EFCAB2	837	-6.18106	1.30363	17.9186	2.30555e-05	6.139e-05
LOC117885729	2121	-6.18106	1.30363	17.9186	2.30555e-05	6.139e-05
LOC117885024	2132	-6.18106	1.30361	17.9186	2.30559e-05	6.139e-05
CPXM2	5173	-6.18106	1.30361	17.9186	2.30559e-05	6.139e-05
FAM229A	2393	-6.18106	1.30361	17.9186	2.30559e-05	6.139e-05
LOC117877788	1761	-6.123	1.25932	17.2021	3.36058e-05	8.76987e-05
TSSK2	1095	-6.12299	1.25927	17.202	3.36076e-05	8.76987e-05
LOC117882962	1709	-6.0625	1.21355	16.4855	4.90226e-05	0.000124569
LOC117888497	3530	-6.06249	1.21353	16.4855	4.90235e-05	0.000124569
STK33	2599	-6.06249	1.21352	16.4855	4.90243e-05	0.000124569
ASB14	2233	-6.06249	1.21352	16.4855	4.90243e-05	0.000124569
FOSL1	2947	-6.06249	1.21352	16.4855	4.90243e-05	0.000124569
C16H19orf57	3780	-6.06249	1.21352	16.4855	4.90243e-05	0.000124569
LOC117887829	3966	-5.99935	1.16631	15.769	7.15662e-05	0.000177459
LOC117869539	21194	-5.99935	1.16631	15.769	7.15662e-05	0.000177459
LOC117870901	5547	-5.99934	1.16629	15.769	7.15674e-05	0.000177459
LOC117872155	5268	-5.99934	1.16629	15.769	7.15674e-05	0.000177459
LOC117880091	2126	-5.99934	1.16629	15.769	7.15674e-05	0.000177459
CP	3520	-5.99934	1.16629	15.769	7.15674e-05	0.000177459
TM4SF4	1305	-5.99934	1.16629	15.769	7.15674e-05	0.000177459
LOC117883144	515	-5.99934	1.16629	15.769	7.15674e-05	0.000177459
GRB7	5548	-5.99934	1.16629	15.769	7.15674e-05	0.000177459
POLM	1813	-5.99934	1.16628	15.7689	7.15685e-05	0.000177459
LOC117871407	243	-5.93331	1.11745	15.0524	0.000104568	0.000252886
LOC117878388	469	-5.93331	1.11745	15.0524	0.000104568	0.000252886
LOC117882695	2372	-5.88167	3.62683	102.632	4.03586e-24	4.22053e-23
LOC117879096	1002	-5.8641	1.0669	14.3358	0.000152927	0.000360606
LOC117882780	369	-5.8641	1.06689	14.3358	0.000152929	0.000360606
LOC117877863	521	-5.86409	1.06687	14.3358	0.000152932	0.000360606
RSPH14	6908	-5.86409	1.06687	14.3358	0.000152932	0.000360606
LOC117867761	65	-5.86409	1.06687	14.3358	0.000152932	0.000360606
LOC117869221	2261	-5.86409	1.06687	14.3358	0.000152932	0.000360606
LOC117883480	71	-5.7914	1.01447	13.6192	0.000223889	0.000515921
LOC117872275	908	-5.79139	1.01445	13.6191	0.000223892	0.000515921
NPBWR1	3586	-5.79139	1.01445	13.6191	0.000223892	0.000515921
LOC117874527	6114	-5.79139	1.01445	13.6191	0.000223892	0.000515921
CRB1	3473	-5.79139	1.01445	13.6191	0.000223892	0.000515921
LOC117877991	2014	-5.79139	1.01444	13.6191	0.000223895	0.000515921
LOC117867520	1473	-5.71484	0.960088	12.9025	0.000328138	0.000737799
SYTL5	3559	-5.71484	0.960072	12.9025	0.000328142	0.000737799
LOC117875635	942	-5.71484	0.960072	12.9025	0.000328142	0.000737799
LOC117878320	766	-5.71484	0.960072	12.9025	0.000328142	0.000737799
RSPH1	1104	-5.71484	0.960056	12.9025	0.000328147	0.000737799
NTS	898	-5.63399	0.903555	12.1859	0.000481531	0.00105809
FGB	2029	-5.63399	0.903555	12.1859	0.000481531	0.00105809
POU1F1	2822	-5.63399	0.903539	12.1858	0.000481537	0.00105809
PCP4	502	-5.63399	0.903539	12.1858	0.000481537	0.00105809
MAP1LC3C	774	-5.63399	0.903539	12.1858	0.000481537	0.00105809
GPR26	1199	-5.63399	0.903539	12.1858	0.000481537	0.00105809
GPR87	1071	-5.63399	0.903539	12.1858	0.000481537	0.00105809
CCDC148	3447	-5.63399	0.903539	12.1858	0.000481537	0.00105809
LOC117886766	1925	-5.63399	0.903539	12.1858	0.000481537	0.00105809
LOC117885124	4704	-5.54835	0.844727	11.4692	0.000707591	0.001511
CFAP251	3695	-5.54835	0.844727	11.4692	0.000707591	0.001511
PAH	2770	-5.54834	0.844711	11.4692	0.0007076	0.001511
LOC117874985	1031	-5.54834	0.844711	11.4692	0.0007076	0.001511
LOC117877184	2299	-5.54834	0.844711	11.4692	0.0007076	0.001511
PLSCR5	2276	-5.54834	0.844711	11.4692	0.0007076	0.001511
LYPD1	642	-5.54834	0.844711	11.4692	0.0007076	0.001511
LOC117886371	2041	-5.54834	0.844711	11.4692	0.0007076	0.001511
LOC117886640	2290	-5.54834	0.844711	11.4692	0.0007076	0.001511
LOC117886825	3225	-5.54834	0.844711	11.4692	0.0007076	0.001511
LOC117868686	1858	-5.54834	0.844711	11.4692	0.0007076	0.001511
LOC117870021	2641	-5.54834	0.844695	11.4692	0.000707608	0.001511
FAM81A	6462	-5.54834	0.844695	11.4692	0.000707608	0.001511
LOC117872802	1225	-5.54834	0.844679	11.4691	0.000707617	0.001511
C5H4orf36	1432	-5.54834	0.844679	11.4691	0.000707617	0.001511
LOC117879595	5076	-5.54834	0.844679	11.4691	0.000707617	0.001511
LOC117887595	5510	-5.45852	3.23134	74.635	5.66304e-18	4.26094e-17
PTCHD3	3856	-5.45729	0.783376	10.7525	0.00104139	0.0021639
LOC117872628	1251	-5.45729	0.783376	10.7525	0.00104139	0.0021639
OPTC	1690	-5.45729	0.783376	10.7525	0.00104139	0.0021639
NPFFR1	3694	-5.45729	0.783376	10.7525	0.00104139	0.0021639
LOC117867467	616	-5.45729	0.783376	10.7525	0.00104139	0.0021639
HTR2A	1681	-5.45729	0.78336	10.7525	0.0010414	0.0021639
DNTT	2697	-5.45729	0.78336	10.7525	0.0010414	0.0021639
PRG4	4929	-5.45729	0.78336	10.7525	0.0010414	0.0021639
LOC117881264	4302	-5.45729	0.78336	10.7525	0.0010414	0.0021639
SLC52A3	1970	-5.45729	0.78336	10.7525	0.0010414	0.0021639
LOC117888915	517	-5.45729	0.78336	10.7525	0.0010414	0.0021639
LOC117870649	2198	-5.45729	0.78336	10.7525	0.0010414	0.0021639
CARTPT	1639	-5.39439	4.5569	192.716	8.11834e-44	1.6616e-42
LOC117869575	4404	-5.3601	0.719312	10.0358	0.00153527	0.00308172
EDAR	3498	-5.3601	0.719296	10.0358	0.00153529	0.00308172
LOC117871403	132	-5.3601	0.719296	10.0358	0.00153529	0.00308172
LOC117873489	2424	-5.3601	0.719296	10.0358	0.00153529	0.00308172
GRHL2	6072	-5.3601	0.719296	10.0358	0.00153529	0.00308172
LOC117874222	2686	-5.3601	0.719296	10.0358	0.00153529	0.00308172
COCH	3575	-5.3601	0.719296	10.0358	0.00153529	0.00308172
LOC117878479	1904	-5.3601	0.719296	10.0358	0.00153529	0.00308172
LOC117879457	1140	-5.3601	0.719296	10.0358	0.00153529	0.00308172
GPR62	3313	-5.3601	0.719296	10.0358	0.00153529	0.00308172
HTR2C	2405	-5.3601	0.719296	10.0358	0.00153529	0.00308172
TENT5D	6018	-5.3601	0.719296	10.0358	0.00153529	0.00308172
MDH1B	2900	-5.3601	0.719296	10.0358	0.00153529	0.00308172
HRK	516	-5.3601	0.719296	10.0358	0.00153529	0.00308172
LOC117869382	1310	-5.3601	0.719296	10.0358	0.00153529	0.00308172
ERICH6B	3707	-5.36009	0.71928	10.0358	0.0015353	0.00308172
LOC117875204	436	-5.36009	0.71928	10.0358	0.0015353	0.00308172
FBXO16	1970	-5.36009	0.71928	10.0358	0.0015353	0.00308172
SAMD15	784	-5.36009	0.719264	10.0357	0.00153532	0.00308172
LOC117882556	547	-5.25589	0.652264	9.31908	0.0022678	0.00441981
MYL7	955	-5.25588	0.652248	9.31906	0.00226782	0.00441981
LOC117873168	3818	-5.25588	0.652248	9.31906	0.00226782	0.00441981
CFAP61	4073	-5.25588	0.652248	9.31906	0.00226782	0.00441981
LOC117877566	950	-5.25588	0.652248	9.31906	0.00226782	0.00441981
LOC117884144	3643	-5.25588	0.652248	9.31906	0.00226782	0.00441981
LOC117870092	856	-5.25588	0.652248	9.31906	0.00226782	0.00441981
LOC117870326	2067	-5.25588	0.652248	9.31906	0.00226782	0.00441981
ANKRD42	2204	-5.25588	0.652232	9.31904	0.00226784	0.00441981
LOC117874295	1940	-5.25588	0.652232	9.31904	0.00226784	0.00441981
LOC117878067	6053	-5.25588	0.652232	9.31904	0.00226784	0.00441981
LOC117880999	1901	-5.25588	0.652232	9.31904	0.00226784	0.00441981
DNAI4	2458	-5.25588	0.652232	9.31904	0.00226784	0.00441981
C10H15orf65	1306	-5.25588	0.652232	9.31904	0.00226784	0.00441981
LOC117888016	1880	-5.25588	0.652216	9.31902	0.00226787	0.00441981
LOC117874457	1637	-5.14355	0.581925	8.60232	0.00335734	0.00636234
LOC117875811	3592	-5.14355	0.581925	8.60232	0.00335734	0.00636234
PLS1	1617	-5.14355	0.581925	8.60232	0.00335734	0.00636234
MPP4	2246	-5.14355	0.581925	8.60232	0.00335734	0.00636234
LOC117870963	2949	-5.14355	0.581909	8.60231	0.00335737	0.00636234
LOC117873793	284	-5.14355	0.581909	8.60231	0.00335737	0.00636234
RAB44	4165	-5.14355	0.581909	8.60231	0.00335737	0.00636234
PROK1	727	-5.14355	0.581909	8.60231	0.00335737	0.00636234
SNTN	547	-5.14355	0.581909	8.60231	0.00335737	0.00636234
LOC117880035	1613	-5.14355	0.581909	8.60231	0.00335737	0.00636234
CLRN3	2202	-5.14355	0.581909	8.60231	0.00335737	0.00636234
LOC117882325	92	-5.14355	0.581909	8.60231	0.00335737	0.00636234
LOC117883275	2570	-5.14355	0.581909	8.60231	0.00335737	0.00636234
LOC117886661	397	-5.14355	0.581909	8.60231	0.00335737	0.00636234
LOC117886874	87	-5.14355	0.581909	8.60231	0.00335737	0.00636234
LOC117887690	5008	-5.14355	0.581909	8.60231	0.00335737	0.00636234
LOC117887000	2246	-5.14355	0.581909	8.60231	0.00335737	0.00636234
ITLN1	983	-5.14355	0.581909	8.60231	0.00335737	0.00636234
LOC117869663	1361	-5.14355	0.581909	8.60231	0.00335737	0.00636234
LOC117873222	2699	-5.14354	0.581893	8.60229	0.0033574	0.00636234
LOC117874449	431	-5.14354	0.581893	8.60229	0.0033574	0.00636234
SYCP1	3842	-5.14354	0.581893	8.60229	0.0033574	0.00636234
LOC117881294	2111	-5.14354	0.581893	8.60229	0.0033574	0.00636234
LOC117881297	1620	-5.14354	0.581893	8.60229	0.0033574	0.00636234
FYB2	3251	-5.14354	0.581893	8.60229	0.0033574	0.00636234
LOC117884219	1597	-5.14354	0.581893	8.60229	0.0033574	0.00636234
LOC117889275	2142	-5.14354	0.581893	8.60229	0.0033574	0.00636234
LOC117871822	4584	-5.02172	0.507974	7.88555	0.00498312	0.00913959
LOC117879694	67	-5.02172	0.507974	7.88555	0.00498312	0.00913959
LOC117883231	4141	-5.02172	0.507974	7.88555	0.00498312	0.00913959
MYO3B	4663	-5.02172	0.507974	7.88555	0.00498312	0.00913959
LOC117887016	1688	-5.02172	0.507974	7.88555	0.00498312	0.00913959
JHY	3104	-5.02172	0.507974	7.88555	0.00498312	0.00913959
LOC117889314	1865	-5.02172	0.507958	7.88554	0.00498316	0.00913959
LOC117871297	2888	-5.02172	0.507958	7.88554	0.00498316	0.00913959
CFAP300	1453	-5.02172	0.507958	7.88554	0.00498316	0.00913959
SIGIRR	3131	-5.02172	0.507958	7.88554	0.00498316	0.00913959
CCIN	3790	-5.02172	0.507958	7.88554	0.00498316	0.00913959
IL12RB2	3158	-5.02172	0.507958	7.88554	0.00498316	0.00913959
ADIG	2293	-5.02172	0.507958	7.88554	0.00498316	0.00913959
LOC117886663	1094	-5.02172	0.507958	7.88554	0.00498316	0.00913959
LOC117867739	830	-5.02172	0.507958	7.88554	0.00498316	0.00913959
CFAP74	6197	-5.02172	0.507958	7.88554	0.00498316	0.00913959
LOC117867819	1989	-5.02172	0.507958	7.88554	0.00498316	0.00913959
LOC117868680	3062	-5.02172	0.507958	7.88554	0.00498316	0.00913959
TRNAG-UCC_2	72	-5.02172	0.507958	7.88554	0.00498316	0.00913959
LOC117870433	1891	-5.02172	0.507958	7.88554	0.00498316	0.00913959
HOXD10	2112	-4.67871	2.52367	40.6613	1.81041e-10	8.12188e-10
NHLH2	3252	-4.55576	5.75216	410.641	2.65782e-91	1.40607e-89
SUSD4	2417	-4.52283	2.38657	35.8658	2.11382e-09	8.64585e-09
ST18	5241	-4.40018	2.27995	32.4556	1.21946e-08	4.67509e-08
LOC117878622	597	-4.08688	2.01317	25.0117	5.69828e-07	1.84027e-06
LOC117878120	842	-3.98813	1.93083	22.9992	1.62067e-06	4.99264e-06
KHDRBS2	2824	-3.89777	2.649	39.3147	3.60708e-10	1.57929e-09
C6H5orf51	1038	-3.83836	2.59673	37.3309	9.96937e-10	4.20474e-09
SLC12A7	6031	-3.77638	2.54245	35.3536	2.74957e-09	1.11389e-08
LOC117871737	4695	-3.72747	1.71821	18.3449	1.84314e-05	4.97789e-05
SFN	2346	-3.68607	1.68511	17.6856	2.60591e-05	6.89661e-05
SLC1A1	3306	-3.64396	2.92824	45.8085	1.30396e-11	6.45188e-11
SCNN1A	2808	-3.64344	1.65118	17.028	3.68334e-05	9.54809e-05
LOC117874128	4694	-3.59952	1.61649	16.3722	5.20428e-05	0.000131735
LOC117887761	3313	-3.57269	2.36607	29.4694	5.68066e-08	2.04372e-07
RNASET2	1268	-3.57268	2.36606	29.4693	5.68108e-08	2.04372e-07
LOC117888883	1259	-3.48887	4.51735	139.302	3.7835e-32	5.50913e-31
LOC117877976	2509	-3.45199	3.12556	50.5067	1.18759e-12	6.29358e-12
SYNDIG1L	2647	-3.44777	3.41375	62.3082	2.93706e-15	1.87415e-14
LOC117878363	1228	-3.41892	2.23517	25.5945	4.21246e-07	1.37704e-06
LOC117868764	4023	-3.4091	1.46865	13.769	0.000206719	0.000479739
SPACA9	4697	-3.3638	2.18873	24.3131	8.18793e-07	2.60115e-06
P2RX2	4394	-3.36379	2.1887	24.313	8.18847e-07	2.60115e-06
STK32B	1327	-3.35729	1.42916	13.1239	0.000291545	0.000661218
FAM228B	1478	-3.35729	1.42915	13.1239	0.000291551	0.000661218
LOC117874622	2617	-3.30649	2.14078	23.0378	1.58845e-06	4.89764e-06
TBX20	6119	-3.30648	2.14075	23.0377	1.58855e-06	4.89764e-06
SLC30A10	6012	-3.27752	2.97013	42.874	5.83819e-11	2.73385e-10
GRIK2	6062	-3.26024	4.98575	182.283	1.5378e-41	2.95369e-40
LOC117876017	3483	-3.24772	1.34679	11.8418	0.00057916	0.00125493
PIWIL2	6395	-3.2052	3.82167	78.0982	9.80426e-19	7.73065e-18
VSTM5	2083	-3.1981	2.90004	39.7289	2.91778e-10	1.28782e-09
LOC117886966	2261	-3.19177	3.42386	58.3006	2.24975e-14	1.35793e-13
CCDC73	3611	-3.18967	1.30381	11.2053	0.000815619	0.0017219
CSMD3	12060	-3.16061	5.40484	237.794	1.19054e-53	3.25619e-52
LOC117878285	3017	-3.14825	2.8562	37.8531	7.62784e-10	3.24943e-09
LOC117886919	649	-3.12917	1.2595	10.5722	0.00114804	0.00236215
LOC117873497	3719	-3.12917	1.25947	10.5721	0.00114809	0.00236215
LOC117876267	2679	-3.12917	1.25947	10.5721	0.00114809	0.00236215
KIF9	4193	-3.09342	3.72018	70.0259	5.85295e-17	4.12757e-16
CEP126	5543	-3.0858	1.959	18.6276	1.58905e-05	4.33763e-05
CFAP91	3043	-3.06633	3.69565	68.1757	1.49559e-16	1.02703e-15
CDC42BPG	4847	-3.06601	1.21367	9.94238	0.00161516	0.0032335
TAF1B	1857	-3.06116	2.78014	34.7484	3.75193e-09	1.49891e-08
CCDC110	5156	-3.05131	1.93099	18.0052	2.203e-05	5.88224e-05
PTPDC1	3285	-3.04022	3.28822	50.2409	1.35986e-12	7.19157e-12
LOC117881018	2806	-3.0248	2.74856	33.5146	7.07317e-09	2.75872e-08
LOC117874141	2791	-3.016	1.90249	17.3853	3.05174e-05	8.00558e-05
LOC117871061	2803	-3.01599	1.90247	17.3853	3.05182e-05	8.00558e-05
LOC117882326	76	-2.97979	1.87339	16.7677	4.22455e-05	0.000108298
TMEM255B	1848	-2.9774	3.23231	47.1756	6.49017e-12	3.27702e-11
SH2D2A	4418	-2.97234	2.34521	24.2215	8.58675e-07	2.72201e-06
ATF3	3664	-2.96344	5.37549	217.813	2.71323e-49	6.59501e-48
LOC117878443	5723	-2.95055	2.97025	38.5105	5.44588e-10	2.3527e-09
HCN4	6743	-2.94264	1.84366	16.1526	5.84398e-05	0.000146617
HOXB8	2177	-2.93984	5.99697	334.896	8.248e-75	3.32727e-73
IRF1	1921	-2.92967	2.66643	30.4523	3.42185e-08	1.2546e-07
LOC117884660	6024	-2.91218	4.7405	136.323	1.69586e-31	2.44143e-30
GABRG3	2447	-2.86942	2.61474	28.6312	8.75608e-08	3.08318e-07
LGALS9	698	-2.86618	2.61457	23.0915	1.54474e-06	4.76736e-06
LOC117884860	501	-2.86538	1.78242	14.9305	0.000111543	0.000269158
LOC117884938	806	-2.86538	1.78242	14.9305	0.000111543	0.000269158
GRIN2C	4821	-2.85807	1.06705	8.0788	0.0044786	0.00830908
LOC117877171	4265	-2.85806	1.06702	8.07876	0.00447872	0.00830908
PLCH1	8661	-2.84726	3.32089	47.9535	4.36453e-12	2.23324e-11
LOC117873525	2311	-2.82514	1.7508	14.3238	0.000153907	0.000362739
DNAH12	14485	-2.81844	3.47334	52.9908	3.35113e-13	1.85905e-12
LOC117872756	3268	-2.80264	2.84154	33.0715	8.88318e-09	3.43556e-08
LOC117884631	4197	-2.80263	2.8415	33.0711	8.88495e-09	3.43556e-08
PRRG4	3319	-2.78373	1.71841	13.72	0.000212182	0.000491329
LOC117887202	2197	-2.78373	1.71841	13.72	0.000212182	0.000491329
LOC117881691	611	-2.78373	1.71839	13.72	0.000212187	0.000491329
HOXB5	1770	-2.77065	3.05034	38.1228	6.6429e-10	2.85037e-09
GPR63	3098	-2.77064	3.05028	38.1224	6.64445e-10	2.85037e-09
CHGB	2461	-2.76806	5.24436	184.109	6.14174e-42	1.19315e-40
CFAP69	4499	-2.76306	2.52426	25.6275	4.14099e-07	1.35489e-06
LOC117875613	1115	-2.76305	2.52425	25.6274	4.14116e-07	1.35489e-06
LIX1	1442	-2.75823	5.036	158.236	2.74816e-36	4.54234e-35
MARVELD2	3720	-2.75575	3.03733	37.5279	9.01154e-10	3.81232e-09
ANKS1B	5688	-2.74364	4.26066	90.6429	1.72087e-21	1.57359e-20
CNR1	3021	-2.74188	6.36186	400.58	4.11772e-89	2.10555e-87
LOC117878094	2994	-2.74111	1.68531	13.1196	0.00029223	0.000662205
CLEC4G	1551	-2.74111	1.68531	13.1196	0.00029223	0.000662205
LOC117873623	4349	-2.74081	2.50547	25.0319	5.63905e-07	1.82351e-06
JAKMIP1	3423	-2.73554	3.55763	54.4705	1.57798e-13	8.98538e-13
LOC117884838	8593	-2.72624	5.00695	152.957	3.91411e-35	6.22715e-34
SSX2IP	2106	-2.71339	2.76465	30.0955	4.11291e-08	1.49791e-07
LOC117886930	3858	-2.6959	2.11626	18.1848	2.00475e-05	5.38866e-05
SLC18A2	3682	-2.69457	2.98409	35.1605	3.03614e-09	1.22479e-08
LOC117869154	1817	-2.69423	3.36323	46.4645	9.32919e-12	4.66734e-11
FAM155B	1826	-2.68531	3.78408	62.8136	2.27221e-15	1.45355e-14
PDE11A	5148	-2.66512	2.09131	17.5938	2.73472e-05	7.21956e-05
FNDC7	4480	-2.66512	2.09129	17.5938	2.73479e-05	7.21956e-05
LOC117872288	6529	-2.66511	2.09127	17.5936	2.73502e-05	7.21956e-05
LOC117874523	1992	-2.65189	1.6167	11.9291	0.000552631	0.00120173
LOC117882817	1149	-2.65188	1.61668	11.9291	0.000552642	0.00120173
ZBTB49	3187	-2.62411	2.40756	22.0819	2.61256e-06	7.8567e-06
ENPP2	3449	-2.60511	1.58112	11.3396	0.000758701	0.00161019
SSTR1	4451	-2.5971	3.10134	36.7225	1.36195e-09	5.67445e-09
PLPPR4	3115	-2.59709	3.10133	36.7223	1.36211e-09	5.67445e-09
CETN3	1074	-2.59609	3.57584	51.927	5.76041e-13	3.12308e-12
TDRD1	8590	-2.58236	4.20433	81.1175	2.12683e-19	1.72964e-18
LOC117881426	1979	-2.58085	2.88592	31.0698	2.48917e-08	9.26185e-08
KCNH1	1870	-2.57465	2.36643	20.9165	4.79739e-06	1.39949e-05
TRPC4	4717	-2.56637	4.35239	89.4923	3.07841e-21	2.78167e-20
ZSWIM2	3288	-2.55679	1.54472	10.7545	0.00104028	0.0021639
BCO1	2666	-2.55678	1.54468	10.7544	0.00104033	0.0021639
TACR2	3635	-2.55678	1.54465	10.7544	0.00104034	0.0021639
SERGEF	4428	-2.55678	1.54466	10.7543	0.00104035	0.0021639
TTLL6	6082	-2.55678	1.54466	10.7543	0.00104035	0.0021639
NXPH1	6462	-2.54928	2.34543	20.3372	6.49249e-06	1.86166e-05
LOC117882659	5216	-2.53734	2.6149	24.8385	6.23391e-07	2.004e-06
LOC117882816	1999	-2.53491	1.98655	15.2566	9.38502e-05	0.000228702
CDA	2744	-2.53395	3.521	48.471	3.35206e-12	1.72616e-11
NEUROD1	2576	-2.52628	3.76085	57.4516	3.46398e-14	2.06073e-13
MORC1	3496	-2.50677	1.50725	10.1735	0.00142476	0.00288261
WNT7A	4240	-2.50677	1.50725	10.1735	0.00142476	0.00288261
LOC117884389	2410	-2.50676	1.50724	10.1734	0.00142478	0.00288261
SLC46A3	2096	-2.50676	1.50724	10.1734	0.00142478	0.00288261
CCDC34	1599	-2.50676	1.50722	10.1734	0.00142481	0.00288261
KCND2	5967	-2.50043	1.95914	14.6798	0.000127405	0.000305314
EXOC1L	399	-2.49715	2.30249	19.1859	1.18587e-05	3.28813e-05
NPY1R	4001	-2.47724	2.99778	32.1249	1.44572e-08	5.49431e-08
CCDC125	2750	-2.47035	2.28052	18.6138	1.60056e-05	4.36774e-05
TMC5	3782	-2.47034	2.28048	18.6137	1.60066e-05	4.36774e-05
LOC117873957	160	-2.45497	1.46888	9.59741	0.00194852	0.00384866
GPR82	1047	-2.45496	1.46884	9.59735	0.00194859	0.00384866
KCNV1	1500	-2.45496	1.46884	9.59735	0.00194859	0.00384866
IQCD	3342	-2.45496	1.46883	9.59732	0.00194862	0.00384866
LOC117886915	3345	-2.45254	3.9999	65.8051	4.97781e-16	3.30463e-15
ERC2	7771	-2.44865	5.45837	185.036	3.85415e-42	7.53531e-41
C2H7orf57	2810	-2.44305	2.2582	18.0445	2.15806e-05	5.78245e-05
LOC117868668	2627	-2.42891	1.90269	13.5364	0.000233975	0.000537365
LOC117879349	4603	-2.41523	2.23554	17.4779	2.90671e-05	7.65079e-05
LOC117885056	5112	-2.41522	2.23551	17.4778	2.90689e-05	7.65079e-05
LOC117873075	639	-2.40123	1.4294	9.02635	0.00266116	0.00513678
LOC117872621	1623	-2.40122	1.42938	9.02632	0.0026612	0.00513678
LOC117875510	3116	-2.40122	1.42937	9.02629	0.00266124	0.00513678
SLC10A4	1842	-2.40122	1.42935	9.02626	0.00266129	0.00513678
MNS1	2298	-2.40107	2.73288	25.3601	4.7566e-07	1.54731e-06
THSD7B	5223	-2.40101	4.2047	74.2063	7.03653e-18	5.26586e-17
KIT	4086	-2.40027	5.27863	158.959	1.91004e-36	3.16731e-35
LOC117884055	547	-2.38685	2.21251	16.9141	3.91107e-05	0.000100973
LOC117872844	4393	-2.38384	2.48655	20.8573	4.94813e-06	1.44127e-05
LOC117887129	5121	-2.36821	4.17564	71.4262	2.87832e-17	2.06154e-16
GREB1	6552	-2.36671	3.62037	47.8629	4.57089e-12	2.33493e-11
DISP2	4917	-2.35963	3.9178	59.0968	1.50104e-14	9.14694e-14
LOC117872514	1072	-2.3579	2.18908	16.3532	5.25686e-05	0.00013289
MGAT4D	4191	-2.35137	4.7221	104.453	1.60977e-24	1.7187e-23
LOC117881088	1297	-2.3454	1.38879	8.46074	0.00362895	0.00683479
SIM1	5671	-2.3454	1.38877	8.46071	0.003629	0.00683479
LOC117881586	3527	-2.3454	1.38877	8.46071	0.003629	0.00683479
LOC117871109	2164	-2.3454	1.38876	8.46068	0.00362906	0.00683479
LOC117883194	4502	-2.34449	3.48347	42.8194	6.00345e-11	2.80779e-10
CNTN5	6998	-2.34003	7.52906	746.983	1.81729e-164	2.25891e-162
NWD2	7047	-2.30393	5.81832	220.656	6.50603e-50	1.61741e-48
CHST11	1775	-2.29177	3.66331	47.3807	5.84563e-12	2.96136e-11
LRRTM4	3581	-2.28839	3.01131	29.3553	6.02524e-08	2.1594e-07
LOC117881073	2566	-2.28734	1.34703	7.9011	0.00494047	0.009091
LOC117880275	4048	-2.28733	1.34702	7.90107	0.00494055	0.009091
DNAI3	2989	-2.28733	1.34702	7.90107	0.00494055	0.009091
GRK7	3287	-2.28733	1.34702	7.90107	0.00494055	0.009091
B3GNT4	2208	-2.28733	1.347	7.90105	0.00494062	0.009091
CXADR	7761	-2.28241	4.66082	96.2445	1.01538e-22	9.92589e-22
CDH4	6588	-2.28239	4.66075	96.2425	1.01638e-22	9.92934e-22
CFAP46	7728	-2.27643	2.82688	25.4172	4.61789e-07	1.50475e-06
SFRP4	4576	-2.27538	3.93193	56.976	4.41155e-14	2.60217e-13
LOC117868568	4487	-2.27425	1.78261	11.2949	0.000777208	0.00164649
WDR17	5816	-2.27368	4.01361	60.356	7.91638e-15	4.90809e-14
SQLE	2268	-2.26959	5.9603	239.093	6.20066e-54	1.70814e-52
GRM8	4860	-2.26884	3.83806	53.0523	3.24785e-13	1.80503e-12
DLK2	3453	-2.26743	2.11652	14.6896	0.000126742	0.00030377
P2RY4	2395	-2.26743	2.11652	14.6896	0.000126742	0.00030377
DLX1	2565	-2.26742	3.28895	35.585	2.44154e-09	9.93314e-09
SOCS2	1651	-2.26312	4.22789	69.9404	6.11251e-17	4.30664e-16
HEPHL1	6003	-2.25845	6.13983	269.477	1.47526e-60	4.60312e-59
LOC117887033	1457	-2.24378	4.27818	71.6887	2.51978e-17	1.81379e-16
LOC117885940	920	-2.23914	2.59745	20.9317	4.75948e-06	1.38949e-05
ATP2B2	7987	-2.22938	6.0414	247.222	1.04726e-55	3.00406e-54
CHRNB4	2111	-2.22835	4.50601	83.5592	6.18349e-20	5.20019e-19
GRK3	6706	-2.22146	5.87653	219.14	1.39291e-49	3.42934e-48
LOC117887204	3205	-2.21203	2.34563	16.9938	3.75022e-05	9.70915e-05
LOC117881325	706	-2.21202	2.34562	16.9936	3.75056e-05	9.70915e-05
GRIA2	6009	-2.21149	7.0469	494.906	1.21996e-109	8.18065e-108
FPGT	4079	-2.20956	3.48366	39.6495	3.03882e-10	1.34047e-09
SYT4	4646	-2.18707	8.91556	1185.41	9.05078e-260	2.51595e-257
BTBD8	9074	-2.18525	6.37657	304.556	3.35176e-68	1.19731e-66
FAM111A	5627	-2.18334	4.28933	69.6952	6.92135e-17	4.86308e-16
TFAP2B	2534	-2.17995	4.57021	84.9466	3.0653e-20	2.6211e-19
CDH12	3817	-2.17985	4.66946	91.1451	1.33517e-21	1.22824e-20
CNTN4	5940	-2.17312	6.47551	323.998	1.94979e-72	7.58535e-71
EVI2A	2113	-2.17089	2.04008	13.0573	0.000302111	0.00068318
C2H8orf76	2840	-2.16465	3.91809	52.8165	3.66203e-13	2.02564e-12
EML6	6744	-2.15582	5.56763	169.379	1.01091e-38	1.76839e-37
UNC13C	8103	-2.15422	5.61535	174.991	6.01304e-40	1.09575e-38
OLFM3	2448	-2.14687	3.63797	42.6763	6.45917e-11	3.01264e-10
RYR2	16503	-2.14656	7.40942	611.97	4.17186e-135	3.77418e-133
CDH16	3874	-2.14631	1.68549	9.66037	0.00188286	0.00373019
EXO5	2166	-2.14631	1.68549	9.66037	0.00188286	0.00373019
LOC117875160	1405	-2.14631	1.6855	9.66034	0.00188289	0.00373019
SLX4IP	2792	-2.1463	1.68548	9.6603	0.00188292	0.00373019
LY96	1893	-2.14629	1.68543	9.6602	0.00188303	0.00373019
TUSC3	1704	-2.14008	4.48271	77.871	1.09995e-18	8.63743e-18
LOC117867707	1563	-2.13723	2.01368	12.5209	0.000402426	0.000892835
PMAIP1	3210	-2.13722	2.01366	12.5208	0.000402454	0.000892835
CCDC39	3269	-2.13721	2.01363	12.5207	0.000402474	0.000892835
SLC1A3	4363	-2.13691	3.62938	42.1466	8.46816e-11	3.89617e-10
CBLN1	2794	-2.13503	3.72151	44.9973	1.97309e-11	9.6256e-11
CCDC180	5093	-2.13192	3.88962	50.6957	1.07858e-12	5.73379e-12
LOC117881614	1480	-2.12305	2.87172	23.959	9.84099e-07	3.09526e-06
CHRM2	18121	-2.11898	5.40413	147.479	6.16593e-34	9.47447e-33
FSTL4	5598	-2.11743	3.51227	38.2374	6.26403e-10	2.69397e-09
CELF4	3997	-2.11252	4.56147	80.92	2.3504e-19	1.90335e-18
MINDY4	2503	-2.10597	3.15097	29.1453	6.71498e-08	2.3976e-07
LOC117870481	3552	-2.10452	2.48678	17.7114	2.57084e-05	6.80897e-05
SGK2	3779	-2.10452	2.48675	17.7113	2.57101e-05	6.80897e-05
TDRD15	7822	-2.10275	1.98677	11.9885	0.000535304	0.00116651
RASGRP3	3399	-2.10101	1.65161	9.12578	0.00252032	0.00488381
LOC117888268	1601	-2.10101	1.65159	9.12578	0.00252032	0.00488381
NCKAP5	7736	-2.08839	4.26763	64.6245	9.06198e-16	5.92594e-15
HAND2	1249	-2.08351	5.10137	116.393	3.89869e-27	4.69717e-26
JAKMIP3	4799	-2.08291	3.9254	50.3954	1.25689e-12	6.65622e-12
LOC117882844	1505	-2.08002	3.25586	30.9516	2.64538e-08	9.81443e-08
AGR3	1465	-2.06743	1.95934	11.4604	0.000710939	0.00151746
GADD45A	1398	-2.06743	1.95934	11.4604	0.000710939	0.00151746
BEGAIN	2998	-2.06403	2.64997	19.5208	9.95105e-06	2.78495e-05
GFRA1	3540	-2.05829	5.69071	173.378	1.35316e-39	2.4368e-38
ADGRV1	19051	-2.05466	3.55857	37.9514	7.25302e-10	3.0958e-09
CHRNA5	1999	-2.05423	1.61688	8.59687	0.00336742	0.00637973
KIF12	2418	-2.05423	1.61688	8.59687	0.00336742	0.00637973
MYT1	5870	-2.04807	5.54616	155.526	1.07483e-35	1.74449e-34
TRIM36	4085	-2.04314	5.87807	195.75	1.7678e-44	3.72799e-43
VWA3B	4517	-2.0332	3.33256	31.7272	1.7742e-08	6.68617e-08
DRAXIN	3909	-2.02835	4.48779	72.6209	1.57105e-17	1.15092e-16
ATP6V1C1	2084	-2.02554	5.40233	138.406	5.93871e-32	8.61451e-31
TMEM161B	3167	-2.02281	4.08507	54.2761	1.74209e-13	9.88671e-13
CCDC126	1458	-2.01826	3.62087	38.7354	4.85322e-10	2.10499e-09
GALNTL6	4709	-2.0162	4.37449	66.4328	3.62028e-16	2.42234e-15
VSTM2A	2589	-2.01481	4.66175	81.4042	1.83969e-19	1.50171e-18
ADSS1	6533	-2.0145	3.70543	41.0711	1.46788e-10	6.64568e-10
LOC117882477	1547	-2.0139	2.78088	20.8215	5.04142e-06	1.46537e-05
BCL11B	6248	-2.01203	5.51468	148.398	3.88325e-34	5.99101e-33
OMG	2261	-2.00773	2.92943	23.163	1.48836e-06	4.60452e-06
LOC117880003	2541	-2.00725	2.4079	15.6217	7.7361e-05	0.000190739
LOC117874497	1693	-2.00589	1.58127	8.07394	0.00449063	0.00832735
NRG3	5372	-2.00262	5.5531	151.474	8.25432e-35	1.29702e-33
DCLK3	2701	-2.00022	2.59765	17.9646	2.25056e-05	6.00398e-05
SOX11	2845	-1.99903	6.8183	366.854	9.06063e-82	4.14754e-80
DNAH7	12226	-1.99409	1.90289	10.4182	0.00124778	0.00255351
GREB1L	9073	-1.9937	5.02269	103.574	2.50831e-24	2.64663e-23
LOC117886979	6040	-1.99223	3.40516	32.5222	1.17837e-08	4.52551e-08
LOC117872003	7006	-1.99164	8.19785	948.697	2.54638e-208	4.86645e-206
SLC9B2	2744	-1.99039	4.18244	56.8937	4.60025e-14	2.71138e-13
CHRNA3	3056	-1.98124	5.84264	182.883	1.13776e-41	2.18807e-40
C1H11orf54	2363	-1.97444	4.33818	62.8678	2.21057e-15	1.41589e-14
LOC117886829	2173	-1.97351	2.90093	22.1382	2.53716e-06	7.63897e-06
BCL11A	11622	-1.97237	6.45097	278.408	1.66927e-62	5.43008e-61
INHBA	4624	-1.95615	3.65542	38.0132	7.0267e-10	3.00507e-09
LOC117879026	923	-1.9561	2.73332	19.2862	1.12517e-05	3.13117e-05
DUSP2	2624	-1.95609	2.88646	21.6292	3.3077e-06	9.83307e-06
LOC117886382	152	-1.95608	2.73324	19.2858	1.12539e-05	3.13123e-05
GPC5	4375	-1.95607	2.56173	16.9416	3.85468e-05	9.96015e-05
LCA5L	2213	-1.95605	2.36684	14.5966	0.000133153	0.000317595
LOC117874509	721	-1.95597	1.87379	9.90445	0.0016488	0.00329572
CNGB1	4771	-1.95596	1.87378	9.90441	0.00164883	0.00329572
LOC117877977	4668	-1.94829	5.50574	140.93	1.6666e-32	2.44771e-31
FBXL3	2626	-1.94284	4.20009	55.6843	8.50951e-14	4.94308e-13
TUBGCP5	4147	-1.93671	4.63663	75.6372	3.40887e-18	2.60461e-17
ABCG1	7785	-1.93628	2.71702	18.7792	1.46759e-05	4.03489e-05
NPHP1	2386	-1.93348	2.54339	16.4347	5.03555e-05	0.000127786
ZCCHC7	2956	-1.93347	2.54338	16.4346	5.03572e-05	0.000127786
SMAD9	2453	-1.93021	4.54396	70.4848	4.63837e-17	3.28467e-16
PNPLA4	3415	-1.92974	2.34585	14.0892	0.000174339	0.000408876
LOC117886492	1142	-1.92684	5.34211	123.617	1.02194e-28	1.31077e-27
CLK4	2166	-1.92403	3.54042	34.1633	5.0675e-09	2.00458e-08
NYAP2	5543	-1.92175	3.44529	31.8247	1.68734e-08	6.37298e-08
NRSN1	1930	-1.91952	4.05995	49.5151	1.96847e-12	1.02857e-11
LOC117881400	5984	-1.919	6.29397	239.82	4.30476e-54	1.19231e-52
ANKDD1B	2050	-1.91681	1.8441	9.39594	0.00217467	0.00426061
ARMC4	3401	-1.91681	1.84408	9.3959	0.00217471	0.00426061
FAM163A	1423	-1.91681	1.84408	9.3959	0.00217471	0.00426061
TTC6	6449	-1.9168	1.84406	9.39586	0.00217475	0.00426061
NCBP2	2946	-1.91637	5.38299	126.248	2.7134e-29	3.57631e-28
MED12L	8359	-1.91355	4.81326	84.2633	4.33072e-20	3.67449e-19
METTL23	1275	-1.91052	2.52483	15.9308	6.57e-05	0.000163971
GCH1	2558	-1.91008	3.43532	31.3234	2.1843e-08	8.17521e-08
DNAH6	11587	-1.90889	5.32643	120.641	4.57925e-28	5.71062e-27
C9H8orf48	2834	-1.90794	2.98485	22.4607	2.14485e-06	6.51553e-06
KIAA1549L	10196	-1.90654	3.33274	28.9847	7.29541e-08	2.59394e-07
CSRNP1	5429	-1.9043	6.7917	335.839	5.14096e-75	2.09043e-73
LOC117871621	2328	-1.90295	2.32456	13.5856	0.000227928	0.000524186
UNC79	9742	-1.90128	6.12982	210.907	8.71116e-48	2.03336e-46
SGIP1	4945	-1.90029	5.65715	151.255	9.21819e-35	1.44403e-33
MEIG1	2779	-1.89872	4.64525	73.9791	7.89499e-18	5.87952e-17
ONECUT1	8460	-1.89764	6.03812	197.229	8.40574e-45	1.80246e-43
MKNK1	3251	-1.89633	3.83873	41.5152	1.16958e-10	5.32671e-10
SHLD1	2703	-1.89584	2.68399	17.7743	2.48721e-05	6.59619e-05
KCNT2	6987	-1.89533	3.60361	35.0039	3.29044e-09	1.32319e-08
ABCB9	3211	-1.89151	2.97124	21.9611	2.78231e-06	8.34585e-06
TMEM50B	2242	-1.88734	4.79049	81.2939	1.9453e-19	1.58622e-18
KCTD9	3636	-1.88711	4.26267	55.8594	7.78451e-14	4.53054e-13
VIP	1961	-1.88427	2.82727	19.619	9.45242e-06	2.65366e-05
PDE9A	2442	-1.88239	3.08961	23.8054	1.06585e-06	3.3441e-06
ELAVL2	4553	-1.88233	8.12414	830.312	1.38635e-182	2.1196e-180
NSG1	2633	-1.87939	5.08074	99.1995	2.28302e-23	2.30092e-22
PAK5	5179	-1.87658	5.51096	134.029	5.38552e-31	7.58187e-30
TH	2333	-1.87656	1.81377	8.89297	0.00286271	0.00549406
NPY	1903	-1.87656	1.81376	8.89293	0.00286277	0.00549406
LOC117889344	3103	-1.87655	1.81373	8.89283	0.00286293	0.00549406
KLHL35	2439	-1.87565	2.30286	13.0856	0.000297574	0.000673218
TENM2	9407	-1.86889	6.15798	209.82	1.50345e-47	3.46701e-46
CDH8	4623	-1.85875	5.68007	148.873	3.05728e-34	4.72148e-33
MTUS2	12757	-1.85369	6.25071	221.25	4.82808e-50	1.20222e-48
LOC117874620	4857	-1.8533	3.56796	33.0265	9.09097e-09	3.51078e-08
TMEM241	2593	-1.84782	2.2809	12.5897	0.000387869	0.000862565
AGBL4	3196	-1.84695	2.79662	18.6289	1.58792e-05	4.3353e-05
DNAH5	14660	-1.84652	3.17537	24.6632	6.82768e-07	2.18889e-06
LOC117884840	8650	-1.84582	6.3542	236.38	2.42161e-53	6.55292e-52
LOC117881722	3629	-1.84422	4.92589	86.5212	1.38246e-20	1.2023e-19
RPS6KA2	4140	-1.8433	3.9946	44.5723	2.45136e-11	1.18867e-10
LOC117870479	2466	-1.83937	2.46765	14.4392	0.000144761	0.0003441
CHN1	2590	-1.83644	5.47639	126.749	2.1079e-29	2.78304e-28
LOC117887933	2792	-1.83626	3.05128	22.3253	2.30151e-06	6.96926e-06
ITPRID1	3847	-1.83516	1.78281	8.39588	0.00376073	0.00706291
PPFIA2	6195	-1.83137	5.96573	178.015	1.31503e-40	2.44592e-39
POLK	4240	-1.82923	3.62998	33.8932	5.82233e-09	2.28661e-08
CCDC85C	5455	-1.82805	4.21198	51.4477	7.35302e-13	3.96125e-12
LOC117878519	972	-1.8269	3.70584	35.738	2.25719e-09	9.21745e-09
LOC117879523	3321	-1.8258	2.04026	10.2468	0.00136924	0.00278129
LOC117871969	2123	-1.8258	2.04022	10.2467	0.00136927	0.00278129
DMXL2	10687	-1.82561	7.29283	447.371	2.69286e-99	1.57744e-97
PHOX2B	1269	-1.82389	2.91545	19.9876	7.79469e-06	2.211e-05
HS3ST5	2582	-1.8229	3.84638	39.4254	3.40843e-10	1.49531e-09
UGCG	1946	-1.81967	4.73211	73.972	7.92319e-18	5.89764e-17
LOC117884448	3329	-1.81946	2.25863	12.0981	0.000504734	0.0011051
LRATD2	7026	-1.81945	2.25858	12.0979	0.000504775	0.0011051
KSR2	3508	-1.81898	3.6213	33.4062	7.47857e-09	2.90867e-08
DBH	5067	-1.81795	5.29791	110.151	9.08238e-26	1.02632e-24
LOC117870468	908	-1.81137	2.61544	15.7997	7.04137e-05	0.000175021
HSPH1	3299	-1.80588	5.26266	106.406	6.00684e-25	6.52726e-24
LPAR3	2725	-1.80188	5.33238	111.397	4.84339e-26	5.55936e-25
SPOCK1	3670	-1.79688	5.56786	130.93	2.56432e-30	3.4974e-29
PCNX2	6412	-1.79676	5.58775	132.752	1.02452e-30	1.4305e-29
C8A	2384	-1.79254	1.75117	7.90496	0.00492993	0.00908041
GRAMD1C	3567	-1.79254	1.75115	7.90493	0.00493002	0.00908041
LOC117870419	1819	-1.79254	1.75116	7.9049	0.00493011	0.00908041
LOC117882805	3646	-1.79254	1.75114	7.9049	0.00493011	0.00908041
LOC117886403	3556	-1.79254	1.75114	7.9049	0.00493011	0.00908041
LOC117868239	1660	-1.79133	2.01383	9.75788	0.00178555	0.00355033
GPR88	2919	-1.79132	2.01382	9.75781	0.00178563	0.00355033
ADARB2	6267	-1.78992	2.42823	13.4626	0.000243369	0.000557518
AKAP6	8136	-1.78991	7.08033	374.801	1.68636e-83	7.93316e-82
RAB36	2008	-1.78946	2.5978	15.3141	9.10357e-05	0.000222446
DPF3	7161	-1.78913	2.74956	17.1655	3.42599e-05	8.92484e-05
LOC117879526	2579	-1.78885	2.88673	19.0161	1.2962e-05	3.5869e-05
RPGR	4450	-1.78842	3.12708	22.7155	1.87843e-06	5.74272e-06
TTC39A	3285	-1.78813	3.33291	26.4131	2.7566e-07	9.18808e-07
ZNHIT6	3609	-1.78727	4.17708	48.5494	3.22069e-12	1.66019e-11
HOXB9	2101	-1.78416	5.59657	132.191	1.35895e-30	1.87878e-29
GRIA4	5235	-1.78348	5.21812	101.239	8.15413e-24	8.41786e-23
SERTM1	3549	-1.7807	5.33765	109.882	1.04012e-25	1.17101e-24
SLC7A14	4859	-1.77776	3.66426	33.321	7.81357e-09	3.0351e-08
RIMBP2	8060	-1.77698	4.62001	65.9793	4.55679e-16	3.02908e-15
CHL1	10890	-1.77535	6.9919	348.174	1.05858e-77	4.52087e-76
INTU	5644	-1.77534	3.32224	25.9322	3.53619e-07	1.1662e-06
LOC117877850	1504	-1.77238	2.99855	20.3846	6.33391e-06	1.81857e-05
MYT1L	7686	-1.77068	5.91372	163.298	2.15389e-37	3.65899e-36
NLN	3676	-1.76645	4.15936	47.1153	6.69308e-12	3.37502e-11
THBS1	6323	-1.76625	8.50131	973.869	8.59771e-214	1.70715e-211
FAM189A1	5001	-1.7654	3.4939	29.1481	6.7051e-08	2.39519e-07
RNF17	5378	-1.76455	2.40814	12.9801	0.000314817	0.000709916
PTPRR	3196	-1.76345	6.45024	236.267	2.56278e-53	6.91047e-52
EPB41	9608	-1.76334	6.80748	303.127	6.86184e-68	2.42288e-66
PTS	577	-1.76105	4.71989	42.5587	6.85924e-11	3.18757e-10
LOC117889540	6802	-1.76061	3.2107	23.6045	1.18313e-06	3.69537e-06
FAM171B	3254	-1.76034	5.65196	134.727	3.78865e-31	5.37833e-30
KLHL2	3339	-1.75847	3.1023	21.7552	3.09757e-06	9.23712e-06
NAE1	1830	-1.75649	5.16926	95.6211	1.39114e-22	1.35128e-21
PIWIL4	3210	-1.756	1.98693	9.27417	0.00232408	0.00452643
TIMM9	1450	-1.75595	2.98507	19.9055	8.13666e-06	2.30117e-05
ANKRD37	5942	-1.75294	2.85741	18.0554	2.14568e-05	5.75229e-05
MICOS10	551	-1.74979	6.58738	256.968	7.86214e-58	2.33406e-56
KIDINS220	6836	-1.74599	8.06113	710.041	1.96006e-156	2.25319e-154
HOXB7	1614	-1.74498	5.52355	121.49	2.98505e-28	3.75316e-27
MAP7D2	4394	-1.74492	6.95186	329.953	9.83819e-74	3.89679e-72
CCDC66	4667	-1.74215	3.77797	35.1048	3.12435e-09	1.25971e-08
PCOLCE2	2261	-1.73629	3.28971	24.501	7.42731e-07	2.37267e-06
SYN3	3027	-1.73414	6.17391	189.924	3.30237e-43	6.66094e-42
PTPRN2	5090	-1.73209	5.59024	125.94	3.1695e-29	4.17386e-28
RPGRIP1L	5413	-1.73103	3.46518	27.7225	1.40021e-07	4.83355e-07
AMPD3	3583	-1.72977	5.96839	163.849	1.63243e-37	2.7824e-36
CHRM4	3538	-1.72884	4.07329	42.905	5.74625e-11	2.69409e-10
FSIP1	2773	-1.7279	3.07709	20.8043	5.08681e-06	1.47744e-05
KLC1	4602	-1.72647	7.8857	618.931	1.27751e-136	1.16261e-134
MYLK3	5502	-1.72303	3.27869	24.0279	9.49498e-07	2.99935e-06
UBA6	2260	-1.72266	4.72043	67.6488	1.95373e-16	1.32995e-15
URM1	526	-1.7198	1.95955	8.79615	0.00301867	0.00577846
WWC1	5418	-1.7198	1.95953	8.79615	0.00301868	0.00577846
EDNRB	5591	-1.71868	8.31647	824.331	2.76779e-181	4.18977e-179
GLMN	4855	-1.71675	4.48897	57.1082	4.12483e-14	2.44247e-13
HTR1F	4712	-1.7161	2.82742	17.1057	3.53557e-05	9.18838e-05
SLC35G2	2197	-1.7156	3.94722	38.7503	4.81629e-10	2.08992e-09
LOC117883080	6052	-1.7156	3.94723	38.7502	4.81667e-10	2.08992e-09
SLC39A2	3666	-1.71559	3.94719	38.75	4.81712e-10	2.08992e-09
SH3BGRL3	1532	-1.7124	2.36703	12.0267	0.000524452	0.00114499
DOCK3	9548	-1.71228	5.53495	119.056	1.01804e-27	1.25726e-26
LOC117876535	2373	-1.70825	2.68425	15.2566	9.38487e-05	0.000228702
CSRNP3	5670	-1.70795	5.29861	100.44	1.22061e-23	1.24578e-22
IL17RB	1997	-1.70554	2.94384	18.4842	1.7132e-05	4.65198e-05
LOC117882027	4047	-1.70554	2.94381	18.484	1.71334e-05	4.65198e-05
MAPK10	6748	-1.70483	6.71721	270.495	8.85119e-61	2.77876e-59
DNAH14	14481	-1.70003	2.16572	10.1753	0.00142335	0.00288165
LOC117868102	5305	-1.70002	2.16568	10.1752	0.00142339	0.00288165
MTMR7	2439	-1.69856	5.2905	99.0472	2.46554e-23	2.47835e-22
PACRGL	3662	-1.69733	2.81222	16.6354	4.52966e-05	0.000115566
ZBBX	3489	-1.69732	2.81221	16.6353	4.52999e-05	0.000115566
OXSM	2734	-1.69665	3.05147	19.863	8.31947e-06	2.34844e-05
CCDC14	3092	-1.69579	3.43582	26.3127	2.90372e-07	9.65317e-07
ALCAM	5018	-1.69176	7.78325	559.163	1.27851e-123	1.06815e-121
EML1	4340	-1.69139	6.87805	298.91	5.69115e-67	1.99569e-65
LOC117877395	3028	-1.69132	4.24658	46.9894	7.13708e-12	3.59416e-11
FAM155A	9042	-1.69037	3.66447	30.9122	2.69969e-08	1.00086e-07
OSBPL3	4261	-1.68855	5.55313	118.075	1.66972e-27	2.04554e-26
LOC117870657	3122	-1.68832	2.92984	18.0154	2.19123e-05	5.86001e-05
LMO3	2817	-1.68727	2.66734	14.7869	0.000120372	0.000289593
MYBL1	2980	-1.68561	2.34601	11.5563	0.000675202	0.00144846
FUCA2	1885	-1.68385	3.42588	25.8465	3.69673e-07	1.2173e-06
STRADB	1698	-1.6825	3.91931	36.8844	1.25348e-09	5.23903e-09
LOC117884458	5025	-1.68076	3.03845	19.396	1.06227e-05	2.96314e-05
SYT1	4574	-1.67857	6.59132	241.991	1.44759e-54	4.05351e-53
GAP43	1516	-1.67631	9.13959	1055.41	1.6241e-231	3.65159e-229
CDK7	1355	-1.67609	3.7225	31.8256	1.68657e-08	6.37161e-08
GTPBP4	3411	-1.67562	4.02823	39.6366	3.05904e-10	1.34861e-09
LOC117887600	891	-1.67093	2.91572	17.5503	2.79808e-05	7.37456e-05
CNTNAP4	7418	-1.66936	5.01463	79.4335	4.98739e-19	3.98184e-18
TRUB1	1826	-1.66876	3.2338	22.1578	2.51138e-06	7.57065e-06
LOC117887079	5653	-1.66876	3.23381	22.1577	2.5115e-06	7.57065e-06
DAW1	4165	-1.66856	2.14152	9.70661	0.00183606	0.00364262
LOC117870475	2336	-1.66855	2.14149	9.70652	0.00183615	0.00364262
RPS6KA1	4073	-1.66739	3.49419	26.7629	2.30015e-07	7.74261e-07
LOC117879330	381	-1.66392	3.32235	23.5387	1.22428e-06	3.81767e-06
DNAJB6	2693	-1.66208	6.38523	206.421	8.2949e-47	1.86776e-45
SYT17	3652	-1.65984	3.63891	29.5219	5.52899e-08	1.99182e-07
CA6	2576	-1.65942	3.12723	20.3137	6.57272e-06	1.88325e-05
KCNK18	1191	-1.65903	2.78131	15.704	7.40664e-05	0.000183207
NDUFAF1	1445	-1.64868	4.82193	68.0212	1.61748e-16	1.10846e-15
LOC117887325	1157	-1.64847	3.01208	18.4704	1.72565e-05	4.68372e-05
HOXA9	3243	-1.64742	3.39563	24.4594	7.58934e-07	2.42291e-06
SLC1A2	6220	-1.64679	3.69791	30.4421	3.43985e-08	1.26059e-07
LOC117874316	4322	-1.64455	1.90308	7.85774	0.00506035	0.00926781
RBM48	1243	-1.64443	2.63314	13.8589	0.000197064	0.000458795
KIF5C	8475	-1.64332	8.51753	879.848	2.35826e-193	3.87693e-191
DYNLL2	2297	-1.64165	8.33597	777.366	4.50035e-171	5.88084e-169
LOC117872372	2290	-1.6416	3.55019	27.2226	1.81327e-07	6.17302e-07
NEK5	4024	-1.63777	3.30078	22.6189	1.97537e-06	6.02342e-06
MAPK4	6105	-1.6376	5.01487	77.1531	1.5821e-18	1.23098e-17
GIPC2	3987	-1.63639	2.11694	9.24323	0.00236368	0.00459717
GLDC	3930	-1.63456	7.59601	466.13	2.22831e-103	1.39055e-101
DGKB	5505	-1.63451	5.34664	97.1791	6.33311e-23	6.26712e-22
LDB2	2240	-1.63302	5.03766	78.0683	9.95371e-19	7.84041e-18
LOC117869384	3829	-1.63139	3.87637	34.1262	5.165e-09	2.03978e-08
NFE2L3	4254	-1.63138	3.87634	34.1259	5.16584e-09	2.03978e-08
LOC117879836	1121	-1.6305	2.3031	10.629	0.00111328	0.00230017
SHLD3	1104	-1.63049	2.30305	10.6289	0.00111334	0.00230017
WDR25	1779	-1.63048	2.30306	10.6288	0.00111339	0.00230017
GLOD5	4664	-1.63048	2.30301	10.6287	0.00111345	0.00230017
FAM169B	1373	-1.63048	2.30301	10.6287	0.00111345	0.00230017
JPH3	4445	-1.62964	6.18201	173.792	1.09901e-39	1.98849e-38
BRINP3	3938	-1.62915	3.10246	19.395	1.06282e-05	2.96416e-05
FSTL5	5136	-1.62801	4.92351	71.6871	2.52176e-17	1.81436e-16
LOC117872557	823	-1.62602	2.46788	12.0146	0.000527868	0.00115212
LOC117872199	2867	-1.62152	6.72842	252.412	7.73942e-57	2.26248e-55
NETO1	4174	-1.61859	4.44591	50.6591	1.09885e-12	5.83347e-12
ZNF532	7114	-1.61765	5.58481	113.069	2.0839e-26	2.42656e-25
TMEM19	3759	-1.61763	5.24447	89.0158	3.91671e-21	3.51423e-20
XKR4	3133	-1.61666	4.55882	54.7854	1.34436e-13	7.68953e-13
MFSD6	4752	-1.61614	6.37727	196.597	1.15466e-44	2.4553e-43
RNF6	3644	-1.61598	4.22979	43.3235	4.63969e-11	2.19413e-10
LOC117880611	4461	-1.61544	2.98521	17.5553	2.79067e-05	7.35629e-05
CALM2	1219	-1.61505	9.16143	1143.97	9.17227e-251	2.41784e-248
NR6A1	8821	-1.6146	4.31812	46.0787	1.13594e-11	5.64611e-11
LOC117884617	1757	-1.6138	3.09001	18.9401	1.34885e-05	3.72516e-05
TRPM3	11305	-1.61365	5.04738	77.1808	1.56e-18	1.2144e-17
MAP1B	12052	-1.61224	11.4156	1335.56	2.1181e-292	7.89843e-290
ATP10D	6400	-1.6115	5.83874	134.318	4.65582e-31	6.57882e-30
EDIL3	6538	-1.60826	8.06048	624.422	8.16384e-138	7.61079e-136
HMGCS1	2751	-1.60387	7.86984	545.923	9.70236e-121	7.76646e-119
LIN7C	2222	-1.60359	5.36235	95.4138	1.54472e-22	1.49287e-21
LOC117872653	1455	-1.60349	2.09188	8.78515	0.00303692	0.00580974
DYNLT1	811	-1.60269	4.98529	73.0989	1.23312e-17	9.05963e-17
ELOVL6	7202	-1.60232	5.55395	109.031	1.59731e-25	1.78911e-24
SPATA18	3867	-1.60108	2.4483	11.5588	0.000674282	0.00144689
KCNB1	4621	-1.60061	4.54523	53.4349	2.67305e-13	1.49756e-12
TMEM88B	3468	-1.60027	2.59804	12.9452	0.000320745	0.000722751
ARMC3	8451	-1.59863	2.97164	17.1021	3.54228e-05	9.2027e-05
ALKAL2	2448	-1.59793	3.17571	19.8716	8.28207e-06	2.33927e-05
SVOP	6370	-1.59639	6.64286	232.146	2.02957e-52	5.35926e-51
MTCL1	7285	-1.59573	8.7033	901.403	4.86239e-198	8.35294e-196
RAB4A	2522	-1.59459	5.24739	87.2485	9.57063e-21	8.38541e-20
LOC117880397	10192	-1.59456	5.31267	91.3458	1.20634e-21	1.11443e-20
DGKI	12944	-1.59425	5.89622	137.53	9.23565e-32	1.33463e-30
WRN	7862	-1.59179	5.5804	109.966	9.96876e-26	1.12399e-24
LOC117875030	4825	-1.59001	4.60779	55.2897	1.04012e-13	5.99638e-13
SCML4	5395	-1.58919	5.5607	108.167	2.47005e-25	2.73657e-24
TMEM169	6319	-1.5848	7.52543	423.012	5.39384e-94	2.95579e-92
MAP7	3681	-1.58462	3.34387	22.19	2.46954e-06	7.44856e-06
PLCB4	3934	-1.58434	5.60904	111.366	4.9194e-26	5.64236e-25
PLPPR3	3609	-1.57973	7.38528	382.077	4.393e-85	2.11209e-83
LOC117881307	1948	-1.57944	5.01834	73.1612	1.1948e-17	8.79079e-17
FER1L5	5837	-1.57926	2.71744	13.8804	0.000194819	0.000454191
USH1G	2336	-1.57892	4.96513	70.4241	4.78323e-17	3.38255e-16
SHD	5700	-1.57723	4.37084	46.1442	1.0986e-11	5.4676e-11
MARCHF4	2508	-1.57582	4.6967	58.0754	2.52256e-14	1.51602e-13
KCND3	9015	-1.57291	5.68252	115.949	4.87683e-27	5.85258e-26
ACVR2B	12253	-1.57158	6.67086	230.981	3.64321e-52	9.57063e-51
LOC117878731	3954	-1.56983	2.06648	8.33297	0.0038932	0.00728963
LRFN2	3086	-1.56982	2.06641	8.33285	0.00389346	0.00728963
PFDN4	829	-1.56689	4.95492	69.0961	9.37798e-17	6.54106e-16
ACSBG2	4506	-1.56677	5.46877	99.1933	2.29025e-23	2.30669e-22
PMS2	840	-1.56443	2.94401	16.2045	5.68579e-05	0.000142859
SRFBP1	3583	-1.56026	3.81698	30.5295	3.28827e-08	1.20823e-07
LOC117875514	13743	-1.55574	5.90531	133.243	8.001e-31	1.12021e-29
KCNC2	5311	-1.55368	3.13964	18.529	1.67334e-05	4.55389e-05
JAKMIP2	3882	-1.55354	4.57711	52.1863	5.04763e-13	2.7552e-12
CCER2	3355	-1.55336	6.68707	229.386	8.11297e-52	2.10951e-50
CDADC1	5935	-1.55258	4.35006	44.3712	2.71657e-11	1.31228e-10
TSPAN4	7399	-1.55246	6.61453	217.876	2.62882e-49	6.4e-48
DCX	14599	-1.55213	9.26283	1132.07	3.53219e-248	9.0006e-246
FZD3	4146	-1.55159	5.31838	87.898	6.89196e-21	6.1014e-20
PRPF18	1730	-1.55001	4.26384	41.6179	1.10972e-10	5.06313e-10
STN1	5235	-1.54966	4.02853	35.166	3.02771e-09	1.22171e-08
LOC117876743	1508	-1.54702	2.93004	15.76	7.19051e-05	0.000178236
AMER3	5144	-1.54644	6.65008	221.949	3.39783e-50	8.48847e-49
RND3	3017	-1.54634	6.19186	161.256	6.01618e-37	1.01413e-35
TPD52L1	2407	-1.54555	3.31179	20.854	4.95663e-06	1.44319e-05
EBF1	4717	-1.54511	7.73442	469.039	5.18679e-104	3.3042e-102
DNAJC2	2072	-1.5447	3.61315	25.9434	3.51576e-07	1.15996e-06
LOC117885320	1003	-1.54363	2.2361	9.27344	0.002325	0.00452655
HDAC2	1874	-1.54252	7.54609	411.066	2.14838e-91	1.14051e-89
SLC22A15	8821	-1.54151	6.98358	278.434	1.64738e-62	5.37033e-61
SGTB	4810	-1.5406	5.17938	78.8315	6.76389e-19	5.3749e-18
APBA2	3581	-1.54031	6.54589	205.142	1.57652e-46	3.52905e-45
LOC117876681	4144	-1.53695	3.6732	26.8847	2.15956e-07	7.29187e-07
FGF13	3299	-1.53657	6.69637	226.943	2.76724e-51	7.08683e-50
PCSK6	4078	-1.53535	2.04048	7.8865	0.0049805	0.00913959
DENND5B	3256	-1.53525	3.85456	30.5875	3.1915e-08	1.17465e-07
SAR1B	4698	-1.53466	6.5915	210.554	1.04013e-47	2.42049e-46
DHCR24	3793	-1.53397	6.91339	263.17	3.4961e-59	1.05845e-57
BMF	2850	-1.53327	5.63276	107.606	3.2783e-25	3.60849e-24
APBA1	6222	-1.5325	7.50008	394.136	1.04104e-87	5.21851e-86
CDH18	9263	-1.53231	3.30101	20.4137	6.23808e-06	1.79342e-05
TRPM8	3354	-1.5319	4.87057	62.8453	2.23598e-15	1.43097e-14
PSMD6	1896	-1.53098	5.02848	70.1915	5.38183e-17	3.80235e-16
SLC8A1	7151	-1.52931	5.93672	132.588	1.11248e-30	1.54624e-29
POP1	4163	-1.52817	3.2111	19.0308	1.28628e-05	3.56042e-05
LOC117887161	5824	-1.52817	3.21109	19.0306	1.2864e-05	3.56042e-05
KCNK9	1991	-1.52735	3.45577	22.7395	1.85517e-06	5.67728e-06
LOC117876853	2362	-1.52678	3.66486	26.4464	2.70954e-07	9.04502e-07
FAM204A	3118	-1.52579	6.02287	140.312	2.27557e-32	3.33249e-31
TTLL7	3620	-1.52486	6.28048	167.802	2.23526e-38	3.8791e-37
DHRS11	4078	-1.52394	5.94538	132.651	1.07799e-30	1.49968e-29
PHACTR1	2571	-1.52332	4.1052	36.1686	1.80965e-09	7.44959e-09
SMS	4260	-1.52328	6.18361	156.58	6.32323e-36	1.03397e-34
PLN	5707	-1.51893	3.29011	19.9755	7.84423e-06	2.22423e-05
NEPRO	3107	-1.51794	3.01225	16.2638	5.5106e-05	0.000138891
SI	9020	-1.51744	4.83022	60.1738	8.68408e-15	5.36231e-14
LOC117875192	852	-1.51638	2.66757	12.5495	0.000396319	0.000880458
ENO2	2444	-1.51637	9.02321	1081.33	3.77639e-237	8.74806e-235
FMN2	6892	-1.51629	5.15882	75.7903	3.15453e-18	2.41752e-17
LOC117880916	3359	-1.51259	3.58662	24.6287	6.95099e-07	2.22609e-06
C1H3orf38	1567	-1.51154	2.90152	14.8805	0.000114539	0.000275995
PANX1	2067	-1.50863	5.40096	89.1396	3.67909e-21	3.30685e-20
TSGA10	5069	-1.50768	2.52521	11.1649	0.000833583	0.00175682
TCEANC	1661	-1.50767	2.52519	11.1648	0.000833654	0.00175682
SLC35A5	4150	-1.50727	4.39161	43.6308	3.96542e-11	1.88342e-10
TMEFF1	3066	-1.50644	7.53755	393.464	1.45792e-87	7.26063e-86
LOC117877851	2141	-1.50543	3.27908	19.5396	9.85355e-06	2.75917e-05
POLB	1923	-1.50389	5.00576	67.1626	2.50018e-16	1.68616e-15
ATP2B1	7700	-1.50284	7.03675	277.428	2.72924e-62	8.82185e-61
MYO5A	9046	-1.49997	7.89089	497.704	3.00229e-110	2.05838e-108
LOC117883047	3539	-1.49977	4.53197	47.8295	4.64945e-12	2.37347e-11
ADCY8	3755	-1.49861	4.66401	52.4568	4.39814e-13	2.41535e-12
HS3ST1	2178	-1.49677	3.504	22.8147	1.78393e-06	5.46913e-06
LOC117881360	359	-1.49559	4.30244	40.4498	2.01735e-10	9.00794e-10
C1GALT1C1	1697	-1.49252	3.09015	16.7765	4.20498e-05	0.000107815
CAMSAP2	8761	-1.49172	6.89827	249.076	4.12875e-56	1.18878e-54
ARPP21	3753	-1.49099	6.11214	143.98	3.58868e-33	5.40032e-32
KLHDC1	3021	-1.49011	3.8171	28.413	9.80063e-08	3.43753e-07
ELOVL2	2490	-1.48999	5.06729	69.118	9.27448e-17	6.47773e-16
GGPS1	2311	-1.48964	4.02876	33.0597	8.93718e-09	3.45401e-08
STAC	3985	-1.4883	4.88892	60.8362	6.20264e-15	3.88179e-14
SPHKAP	7355	-1.48585	4.25288	38.6463	5.08002e-10	2.19961e-09
GPR22	3046	-1.48558	3.86946	29.3607	6.00831e-08	2.15384e-07
FAM98B	4479	-1.4853	5.74745	110.89	6.25552e-26	7.13204e-25
LOC117870027	2784	-1.48356	2.5064	10.7302	0.00105402	0.00218774
OSCP1	1787	-1.48305	4.44649	44.2254	2.92662e-11	1.40974e-10
TMEM240	3876	-1.48207	4.11776	34.9517	3.37992e-09	1.35774e-08
GRIA3	12156	-1.48106	5.17385	73.8042	8.62635e-18	6.40234e-17
NR4A2	4160	-1.48003	4.93476	62.2889	2.9659e-15	1.89177e-14
SLC2A9	5794	-1.479	3.41623	21.0044	4.58219e-06	1.33927e-05
LOC117880313	892	-1.47682	3.07753	16.3456	5.27792e-05	0.000133357
LMLN	6148	-1.47621	4.67655	51.684	6.51902e-13	3.52064e-12
LUZP2	1528	-1.47605	5.89222	121.512	2.95204e-28	3.71471e-27
TBC1D9	6684	-1.47414	6.74819	220.237	8.02906e-50	1.98957e-48
GPN3	2235	-1.46688	4.87095	58.7068	1.83006e-14	1.11119e-13
TBXAS1	3389	-1.46666	3.40619	20.5763	5.73011e-06	1.65391e-05
CRMP1	4222	-1.46577	8.14784	570.827	3.71034e-126	3.15152e-124
GPT2	3196	-1.46428	4.97253	62.8955	2.17969e-15	1.39729e-14
LGI1	2468	-1.46428	4.6973	51.7776	6.21562e-13	3.36347e-12
LOC117872903	4077	-1.46322	9.38243	1033.4	9.85503e-227	2.15248e-224
KLHL5	3306	-1.4621	6.44635	176.196	3.28071e-40	6.05052e-39
XKR6	4556	-1.46184	4.39179	41.5766	1.13344e-10	5.16673e-10
SYT14	8471	-1.46056	4.75374	53.667	2.37525e-13	1.3361e-12
SLC4A10	5173	-1.45889	3.32276	19.1985	1.17808e-05	3.27069e-05
LOC117888839	4658	-1.4588	4.23038	36.9404	1.21798e-09	5.10044e-09
MFSD8	3280	-1.45664	2.85778	13.586	0.000227884	0.000524164
LOC117867515	4946	-1.45621	6.49325	180.863	3.14003e-41	5.97857e-40
GABBR2	4091	-1.45546	7.03821	263.862	2.47052e-59	7.52425e-58
MSANTD3	3450	-1.45546	4.83425	56.4962	5.63066e-14	3.30089e-13
RUNDC3B	3103	-1.45525	4.49476	44.4145	2.65714e-11	1.2852e-10
STEAP2	5086	-1.45518	3.15196	16.8691	4.00472e-05	0.000103269
ETV1	4477	-1.45514	8.04648	526.652	1.51087e-116	1.16079e-114
NDST4	4883	-1.45505	5.87479	117.321	2.44197e-27	2.96782e-26
LTV1	4571	-1.45404	6.3013	157.86	3.32127e-36	5.47187e-35
IL1RAPL2	4997	-1.45256	3.94797	29.978	4.36983e-08	1.58694e-07
CACNA1D	8312	-1.45255	3.94794	29.9772	4.37146e-08	1.58716e-07
TM6SF1	1322	-1.45122	2.16588	7.96585	0.00476681	0.0087966
LOC117879270	1246	-1.45064	2.61588	11.2535	0.00079472	0.00168149
PIEZO2	10405	-1.44978	8.71569	819.861	2.59418e-180	3.77738e-178
STOX1	3163	-1.44564	3.31202	18.7738	1.47176e-05	4.04343e-05
STXBP3	2736	-1.44511	6.08531	134.43	4.3999e-31	6.22871e-30
LOC117885601	2047	-1.44283	5.89194	57.6526	3.12748e-14	1.86563e-13
HECW1	5377	-1.44282	4.97943	61.7322	3.93493e-15	2.49115e-14
MGAT5B	3462	-1.44256	5.76909	107.471	3.51022e-25	3.85544e-24
C15H5orf52	3927	-1.44165	2.32491	8.92005	0.00282057	0.00542504
SV2B	3725	-1.44114	5.65068	98.7573	2.85421e-23	2.85216e-22
RIMS2	7318	-1.44057	6.30942	156.399	6.92492e-36	1.12873e-34
MPP6	6095	-1.43831	5.60168	95.1223	1.78976e-22	1.72424e-21
TAF13	815	-1.43825	4.70567	50.6172	1.12256e-12	5.95314e-12
LOC117872690	2993	-1.43769	5.82028	110.785	6.59448e-26	7.50172e-25
ME2	2396	-1.43708	4.08047	32.4058	1.25115e-08	4.7882e-08
B3GALT2	2467	-1.43668	3.71488	24.9085	6.01178e-07	1.93544e-06
C14H17orf75	2396	-1.43556	4.76162	52.5062	4.289e-13	2.35795e-12
STXBP5L	6508	-1.43454	5.56656	92.42	7.01023e-22	6.56335e-21
TMEM178B	5266	-1.43439	6.2654	150.643	1.25407e-34	1.95449e-33
METTL6	2424	-1.43404	3.77097	25.8605	3.66994e-07	1.20874e-06
GRIN2B	5705	-1.43366	4.57764	45.9936	1.1864e-11	5.88353e-11
NDUFAF6	2543	-1.43291	2.9442	14.1153	0.00017194	0.000403683
ATAD1	2387	-1.43219	5.78838	107.675	3.16601e-25	3.4874e-24
GRIN2A	15461	-1.4298	5.08649	65.6117	5.49106e-16	3.63905e-15
HOXA7	2290	-1.42958	4.40203	40.4182	2.05019e-10	9.14392e-10
RUFY3	8775	-1.42925	7.76958	423.63	3.95618e-94	2.19152e-92
PCMTD1	4758	-1.42788	4.2863	37.1532	1.09204e-09	4.59445e-09
ROBO2	8440	-1.42697	7.38426	324.443	1.55988e-72	6.11514e-71
MYLIP	2882	-1.42675	4.47114	42.3159	7.7658e-11	3.58488e-10
CLGN	3040	-1.42656	5.25428	73.5624	9.75035e-18	7.21205e-17
HOXB3	3490	-1.42648	4.86393	55.8705	7.74064e-14	4.50673e-13
EPB41L4B	8898	-1.42489	4.36103	39.0513	4.12822e-10	1.80075e-09
ISL1	2812	-1.42335	7.86404	448.736	1.35912e-99	8.05412e-98
LOC117871894	7678	-1.42305	2.71762	11.785	0.000597106	0.0012907
PAK1	4943	-1.42239	3.81738	26.393	2.78541e-07	9.27803e-07
SH3GL2	2562	-1.42047	3.86964	27.3452	1.70185e-07	5.81834e-07
CNTN2	6982	-1.41967	10.2077	1109.09	3.48733e-243	8.3309e-241
ACSL4	5164	-1.41965	7.12444	268.943	1.92917e-60	5.98276e-59
CPTP	2202	-1.41863	4.35577	38.6341	5.11182e-10	2.21213e-09
LOC117874952	4892	-1.41786	7.57648	366.342	1.17135e-81	5.3459e-80
ZNF804B	5620	-1.41743	4.39195	39.5844	3.14185e-10	1.38392e-09
BEND6	2668	-1.41726	4.19598	34.4199	4.44167e-09	1.76524e-08
MKI67	6677	-1.41693	7.41064	303.293	6.31617e-68	2.23537e-66
RAB3C	8603	-1.41567	7.1625	274.883	9.79079e-62	3.11209e-60
PPEF1	3451	-1.4151	6.01448	123.711	9.74684e-29	1.25121e-27
EXOC6	3989	-1.41417	5.0959	64.8947	7.90097e-16	5.18669e-15
NUDT9	3258	-1.4141	4.49495	42.4304	7.32425e-11	3.39437e-10
MAP2	10550	-1.41356	8.64451	750.162	3.69906e-165	4.63565e-163
GOLM1	3123	-1.41179	3.50416	20.7943	5.11338e-06	1.48487e-05
AP1AR	1568	-1.41164	5.92785	115.977	4.80775e-27	5.77875e-26
KIAA0930	6946	-1.41082	7.8005	423.573	4.07241e-94	2.24777e-92
PDE4B	5769	-1.40967	4.82326	53.2658	2.91332e-13	1.62383e-12
TADA2B	2383	-1.40818	3.63089	22.7014	1.89235e-06	5.7793e-06
DGKH	4111	-1.40486	5.66569	95.7895	1.27772e-22	1.24269e-21
DIRAS2	4484	-1.40391	6.14887	134.143	5.08413e-31	7.16417e-30
RAB11FIP4	2650	-1.40308	4.70583	48.653	3.05506e-12	1.5764e-11
PTPRO	5457	-1.40265	5.40431	79.5516	4.69795e-19	3.76058e-18
LRRN3	3355	-1.40144	3.90586	27.466	1.59878e-07	5.47943e-07
PLCL1	8557	-1.40134	4.26441	35.4918	2.56133e-09	1.04066e-08
CPSF2	7568	-1.40106	6.78464	208.07	3.62136e-47	8.28847e-46
SLC17A6	4459	-1.40091	7.27741	292.503	1.41663e-65	4.86716e-64
AGPAT4	8588	-1.4001	4.84195	53.3856	2.74101e-13	1.53394e-12
CH25H	1383	-1.39933	4.6432	46.3451	9.91572e-12	4.94944e-11
NKAIN3	4628	-1.39764	5.34556	75.9056	2.97559e-18	2.28497e-17
FGF14	6134	-1.39663	4.78532	51.084	8.84989e-13	4.74092e-12
CPVL	2214	-1.3954	3.7393	24.1942	8.70942e-07	2.75861e-06
CUL2	3390	-1.39473	4.60872	44.9867	1.98374e-11	9.67136e-11
GK5	2977	-1.39461	4.25875	35.0786	3.16662e-09	1.27533e-08
MARCHF11	1154	-1.39401	3.10286	15.1901	9.72103e-05	0.0002364
STRBP	2665	-1.39398	5.37924	77.3822	1.40882e-18	1.1012e-17
PDZD9	1272	-1.39261	3.18792	16.1456	5.86555e-05	0.00014711
KIAA1841	5075	-1.39239	6.08577	126.669	2.19539e-29	2.89606e-28
DSCAM	6995	-1.39198	3.94816	28.0058	1.20952e-07	4.20185e-07
SPC25	1532	-1.39139	3.26824	17.1012	3.5439e-05	9.20536e-05
AGMAT	2224	-1.3912	5.12067	64.3167	1.05946e-15	6.88987e-15
ELAC1	2400	-1.38909	4.63472	45.5244	1.50752e-11	7.42779e-11
DCLK1	11826	-1.38904	7.39256	312.248	7.07337e-70	2.65061e-68
GRM7	2056	-1.38836	4.69361	47.4215	5.72499e-12	2.90193e-11
ANK3	15353	-1.38823	8.2307	551.981	4.66651e-122	3.81531e-120
CEMIP2	4845	-1.38813	6.2757	143.878	3.77884e-33	5.67531e-32
TCTEX1D1	2032	-1.38743	4.29198	35.6195	2.3987e-09	9.77966e-09
MIPOL1	8151	-1.38675	4.83087	52.157	5.12355e-13	2.79365e-12
FRY	10051	-1.38669	7.11851	257.796	5.18771e-58	1.54309e-56
CARNMT1	2614	-1.38618	3.67359	22.828	1.77166e-06	5.43367e-06
RTN4RL1	3324	-1.38468	5.38941	77.0998	1.62537e-18	1.26272e-17
MFAP3L	2278	-1.38433	2.28128	8.08098	0.00447323	0.00830396
TMEM178A	635	-1.38433	2.28126	8.08097	0.00447324	0.00830396
FER	5987	-1.3841	5.09308	62.5571	2.58833e-15	1.653e-14
SLC26A1	6652	-1.38177	2.56232	9.99551	0.00156922	0.00314674
HLF	3071	-1.38176	2.56228	9.99535	0.00156936	0.00314674
FARS2	1302	-1.38004	2.79729	11.9091	0.000558605	0.001214
BCL7A	4244	-1.37994	6.73374	195.939	1.60761e-44	3.40426e-43
SH2D4A	5323	-1.37936	2.90168	12.8652	0.000334745	0.000751308
WDR41	2986	-1.37893	4.59563	43.759	3.71404e-11	1.76897e-10
INSM1	2978	-1.377	4.99656	57.963	2.67092e-14	1.60203e-13
GET1	2273	-1.37668	6.93944	225.107	6.95918e-51	1.77332e-49
INSM2	2469	-1.37666	5.08687	61.744	3.9115e-15	2.47734e-14
LOC117874298	3360	-1.37582	5.30883	72.1134	2.03183e-17	1.47716e-16
CCDC13	2602	-1.37567	3.72317	23.3716	1.33533e-06	4.1521e-06
GUCY1B1	3161	-1.37504	3.93422	27.185	1.84884e-07	6.28294e-07
CDK8	3072	-1.3748	4.02921	29.0913	6.90461e-08	2.46129e-07
FAM43B	3054	-1.37364	6.21535	135.625	2.40992e-31	3.44348e-30
DUSP5	5513	-1.37352	4.65192	45.249	1.73506e-11	8.49688e-11
CACNB2	4258	-1.37343	4.71007	47.1453	6.59155e-12	3.32492e-11
TMEM74	2794	-1.37315	4.89669	53.7746	2.24865e-13	1.26629e-12
BFAR	2445	-1.3729	5.10562	62.2841	2.97317e-15	1.89561e-14
PREP	2705	-1.37026	6.142	128.34	9.45632e-30	1.2572e-28
NBEA	10829	-1.36975	6.98005	229.598	7.29337e-52	1.90287e-50
PRKCZ	4304	-1.3693	5.16593	64.7108	8.67373e-16	5.68665e-15
SYT13	4178	-1.36886	4.89312	53.3687	2.76468e-13	1.54606e-12
APC	9499	-1.3679	7.87148	422.452	7.14069e-94	3.88519e-92
GPD2	4135	-1.36655	5.37443	74.6759	5.54687e-18	4.17764e-17
DPP6	5882	-1.36648	7.91713	435.026	1.30924e-96	7.38636e-95
SHISAL1	7428	-1.36624	5.99727	115.456	6.25302e-27	7.46311e-26
WDR44	3815	-1.36564	6.30381	142.887	6.2208e-33	9.26094e-32
ZMAT4	1264	-1.36522	3.59593	21.0555	4.46159e-06	1.30502e-05
COMT	2656	-1.36347	4.67298	45.3861	1.61777e-11	7.93777e-11
RNF146	2422	-1.36294	5.2795	69.5609	7.40907e-17	5.19859e-16
LACTB2	2150	-1.36235	4.48566	39.6911	2.9748e-10	1.31261e-09
SEMA4D	8495	-1.36214	5.61532	87.9591	6.68231e-21	5.92266e-20
TENM4	11095	-1.36151	7.2916	281.85	2.96776e-63	9.84254e-62
HAUS3	2931	-1.36131	5.02957	58.2343	2.32691e-14	1.40174e-13
ERICH3	7656	-1.36101	5.79677	99.7335	1.74345e-23	1.76761e-22
CLCN4	2864	-1.36042	5.36931	73.8683	8.35047e-18	6.21267e-17
CHRM3	5292	-1.36024	2.78174	11.4993	0.000696233	0.00149106
ELAPOR2	6888	-1.35982	5.29573	70.099	5.64008e-17	3.98297e-16
MAPK11	2886	-1.35919	5.56727	84.7454	3.3936e-20	2.89535e-19
MMD2	2672	-1.35805	5.43688	77.2328	1.5195e-18	1.18408e-17
RASGRP1	5514	-1.35805	2.54393	9.58491	0.00196183	0.00387374
PPIL4	1800	-1.35727	4.54641	41.1863	1.3839e-10	6.2766e-10
WARS1	2009	-1.35599	5.23525	66.8719	2.89729e-16	1.94711e-15
LOC117881372	3602	-1.35408	6.98977	207.087	5.93398e-47	1.34407e-45
AKAP11	7264	-1.35316	6.81058	200.134	1.95213e-45	4.27596e-44
GSKIP	3302	-1.35291	4.97662	55.5393	9.16103e-14	5.31347e-13
TPK1	1934	-1.35257	3.45614	18.7397	1.49828e-05	4.11091e-05
GPR158	8018	-1.3524	5.65144	89.1668	3.62884e-21	3.26553e-20
IMPA1	1651	-1.35231	4.92868	53.6504	2.39536e-13	1.34692e-12
GDAP1	1524	-1.3521	5.19247	64.5861	9.24035e-16	6.04001e-15
FAM78B	4645	-1.35182	5.60679	86.3575	1.50178e-20	1.30236e-19
LOC117885866	4361	-1.3505	5.51288	80.7281	2.59018e-19	2.09309e-18
ATCAY	4382	-1.35015	6.41438	151.454	8.34169e-35	1.30941e-33
CIR1	2354	-1.3498	4.40743	36.9841	1.19096e-09	4.99139e-09
ORC1	3212	-1.34928	3.23442	15.874	6.77025e-05	0.000168721
TLCD4	3927	-1.34809	4.92513	53.247	2.94136e-13	1.63827e-12
LOC117882910	6690	-1.34731	4.60011	42.2783	7.91646e-11	3.65223e-10
NEGR1	12003	-1.34706	7.43344	305.329	2.27412e-68	8.18093e-67
DBF4	2387	-1.34638	4.82366	49.4619	2.02262e-12	1.05398e-11
GAS2	2488	-1.34636	4.82359	49.4603	2.02423e-12	1.05446e-11
MED30	1407	-1.34598	4.17845	31.2777	2.23634e-08	8.35977e-08
ZBTB38	9049	-1.34523	4.99348	55.6835	8.51299e-14	4.94322e-13
CTNNA2	4047	-1.34453	6.81618	198.817	3.78359e-45	8.24036e-44
DAGLB	3949	-1.34387	4.92158	52.8456	3.60823e-13	1.99805e-12
DCC	7744	-1.34354	4.04881	28.4223	9.75329e-08	3.42171e-07
FAM184A	5279	-1.34264	4.62636	42.8267	5.98113e-11	2.79821e-10
GUCY1A1	3989	-1.34191	3.51377	19.2909	1.12242e-05	3.1241e-05
SMC5	3952	-1.34064	4.25344	32.7798	1.03209e-08	3.97473e-08
ARID4A	6182	-1.34035	5.27957	67.6999	1.90375e-16	1.29766e-15
BDNF	5619	-1.3401	4.73846	46.2191	1.05742e-11	5.27122e-11
RCBTB1	4296	-1.33936	6.00907	112.69	2.5231e-26	2.93351e-25
MOSPD1	1410	-1.33883	4.17276	30.8774	2.74851e-08	1.01797e-07
OGDHL	3405	-1.33801	6.18612	127.297	1.59976e-29	2.11948e-28
BTBD9	4985	-1.33577	5.46836	76.8582	1.8368e-18	1.42408e-17
SPIRE1	6566	-1.33556	5.07468	58.268	2.28739e-14	1.38011e-13
RIMS1	7477	-1.33419	6.51459	159.238	1.66038e-36	2.7593e-35
LOC117882832	1518	-1.33395	2.5254	9.17937	0.00244758	0.00475368
FAXC	5769	-1.33379	5.69299	89.7415	2.71399e-21	2.45965e-20
CCSER1	4824	-1.3322	4.61775	42.0276	8.99936e-11	4.13187e-10
TMEM213	3455	-1.33033	3.84769	24.2108	8.63472e-07	2.73666e-06
LOC117877483	3319	-1.32964	4.70213	44.4742	2.57733e-11	1.24738e-10
NPTX2	1964	-1.32909	4.08081	28.5734	9.02136e-08	3.1744e-07
FAM169A	6615	-1.32762	5.99945	110.328	8.3062e-26	9.4139e-25
FRMPD4	5731	-1.32585	5.00034	54.6401	1.4475e-13	8.26395e-13
LACTB	4640	-1.32536	5.20986	63.2857	1.78798e-15	1.15101e-14
LOC117878885	6624	-1.32316	3.62243	20.3981	6.28928e-06	1.80712e-05
LOC117869246	5499	-1.32314	3.62238	20.3975	6.29108e-06	1.8073e-05
TIPRL	4426	-1.32244	6.48146	153.367	3.18516e-35	5.07798e-34
ENC1	5270	-1.32193	6.65203	172.527	2.07596e-39	3.71656e-38
PWWP3A	5877	-1.32179	4.87903	49.9112	1.60862e-12	8.45161e-12
C8H5orf24	4893	-1.32177	6.48111	125.661	3.64748e-29	4.77861e-28
HK2	3843	-1.32053	3.21144	15.0704	0.000103575	0.000250643
LOC117886774	2168	-1.32053	3.21144	15.0704	0.000103575	0.000250643
LOC117887364	2511	-1.32052	3.21139	15.0699	0.000103601	0.000250666
PARN	2004	-1.3201	4.2366	31.5825	1.91142e-08	7.18735e-08
GPR3	2171	-1.31978	2.75009	10.6913	0.00107643	0.00223184
REEP2	4242	-1.31889	5.96972	106.899	4.68414e-25	5.10812e-24
HOXC6	5816	-1.31868	5.01682	54.7919	1.33995e-13	7.66997e-13
KIF27	5494	-1.31851	3.49491	18.4899	1.70807e-05	4.64097e-05
PCYT1B	5143	-1.31846	5.20419	62.4963	2.66951e-15	1.70414e-14
CHGA	2095	-1.31768	5.18383	61.5509	4.31454e-15	2.7202e-14
PBRM1	8744	-1.31676	6.87332	199.818	2.28877e-45	4.99901e-44
FAM168A	3015	-1.31621	7.35104	277.648	2.44409e-62	7.91689e-61
HMGCR	4841	-1.31429	7.54211	315.725	1.23645e-70	4.70251e-69
PRIMA1	5532	-1.3136	4.06816	27.7783	1.36046e-07	4.70378e-07
NRXN3	9317	-1.31356	5.88353	99.9834	1.5368e-23	1.5612e-22
LANCL3	4319	-1.31153	4.19058	30.2368	3.8238e-08	1.39528e-07
ZNF330	3414	-1.31145	5.27445	65.0857	7.17094e-16	4.72164e-15
MBD4	2660	-1.30961	3.27947	15.6271	7.71397e-05	0.000190255
SV2C	6722	-1.30949	6.46307	148.968	2.9145e-34	4.5101e-33
CCDC160	2781	-1.30943	2.50659	8.77863	0.0030478	0.00582983
SMAD2	3280	-1.30765	5.46146	73.8623	8.37609e-18	6.22265e-17
ABCA5	6013	-1.30726	7.46895	297.604	1.09593e-66	3.80809e-65
PPP4R4	4807	-1.30626	4.22527	30.7918	2.87245e-08	1.06157e-07
DZIP1L	6353	-1.30593	3.1998	14.6726	0.00012789	0.000306378
LOC117869664	2869	-1.30574	4.59585	40.047	2.47926e-10	1.09902e-09
SDR42E1	1507	-1.30475	4.68164	42.4975	7.07735e-11	3.28493e-10
HK1	6016	-1.3044	7.87967	392.456	2.41708e-87	1.19594e-85
PPP1R26	5399	-1.30428	4.8647	48.3363	3.59048e-12	1.84831e-11
SCML2	5133	-1.3034	3.41665	17.1397	3.47283e-05	9.0315e-05
RWDD2B	2675	-1.30251	2.36743	7.82225	0.00516068	0.00944252
RPRD1A	2318	-1.30251	4.73459	43.9969	3.28899e-11	1.57535e-10
ASF1A	1077	-1.30179	3.11547	13.7181	0.000212393	0.000491713
CACNG3	2245	-1.29975	3.34437	16.1856	5.7429e-05	0.0001442
LOC117877305	1297	-1.29915	2.73414	10.294	0.00133462	0.00271958
ABITRAM	1325	-1.29829	3.54184	18.6522	1.56865e-05	4.29113e-05
PELI1	3063	-1.2982	5.69137	85.738	2.05423e-20	1.76842e-19
SETD4	4694	-1.29779	4.43261	35.3083	2.81428e-09	1.1389e-08
PCSK2	3529	-1.29724	6.6596	168.116	1.9088e-38	3.31632e-37
KCNS2	4634	-1.29722	5.42015	70.8126	3.92823e-17	2.79473e-16
ANKRD40	3421	-1.29715	3.71528	21.1158	4.32343e-06	1.26703e-05
OXNAD1	1381	-1.29709	3.02591	12.7638	0.000353402	0.00079086
DHCR7	1764	-1.29505	4.58722	39.2645	3.70105e-10	1.61811e-09
APELA	1314	-1.29474	3.47579	17.6989	2.5878e-05	6.85107e-05
CLBA1	3283	-1.29312	5.10307	56.3754	5.98743e-14	3.50466e-13
VDAC1	1826	-1.29279	7.31977	263.705	2.67314e-59	8.12516e-58
MTR	5439	-1.29232	5.75337	88.8656	4.2256e-21	3.78473e-20
GRK5	3809	-1.29113	4.77818	44.7188	2.27464e-11	1.10438e-10
MAPK12	1466	-1.29037	3.76353	21.6756	3.2287e-06	9.60754e-06
SLC45A1	4490	-1.28487	5.25256	61.9669	3.49276e-15	2.21672e-14
FBXW11	2283	-1.2848	5.58123	78.0281	1.01587e-18	7.99362e-18
LOC117874201	3869	-1.28404	3.81009	22.2353	2.41202e-06	7.28657e-06
SLCO4A1	8079	-1.28305	4.71862	42.4375	7.29781e-11	3.38315e-10
GPATCH1	3969	-1.28187	4.45237	35.0861	3.15452e-09	1.27145e-08
KALRN	12014	-1.28004	6.73849	173.675	1.16588e-39	2.10699e-38
LOC117869369	3720	-1.27955	3.58721	18.8208	1.43592e-05	3.9535e-05
GNAZ	4368	-1.27859	5.1517	57.2622	3.81418e-14	2.26203e-13
RBFOX1	4676	-1.27782	6.59507	156.769	5.75077e-36	9.42374e-35
RAB2A	2453	-1.27731	6.99349	206.426	8.27256e-47	1.86548e-45
RGS12	11369	-1.27607	5.26373	61.7494	3.90074e-15	2.47154e-14
SHTN1	2277	-1.2755	4.60065	38.6564	5.0536e-10	2.18942e-09
LOC117883289	2870	-1.27524	5.04638	52.9412	3.4369e-13	1.90525e-12
ANAPC4	2886	-1.27483	4.86482	46.5557	8.90492e-12	4.46385e-11
LOC117888265	2251	-1.27444	5.6854	82.8159	9.00611e-20	7.50788e-19
PHAX	3144	-1.27199	5.61409	78.5282	7.88648e-19	6.24748e-18
CISD2	656	-1.27077	3.7476	20.8957	4.84983e-06	1.41398e-05
LOC117868191	901	-1.27055	3.45632	16.9172	3.90459e-05	0.000100823
NUBPL	2681	-1.26892	4.50517	35.8192	2.16501e-09	8.85048e-09
ST8SIA3	5617	-1.26807	4.15502	27.8905	1.28379e-07	4.44775e-07
HOXB6	2812	-1.26701	4.62244	38.8282	4.62784e-10	2.01237e-09
DDHD2	4139	-1.26691	5.31003	63.0305	2.03532e-15	1.30638e-14
FNIP2	7558	-1.2658	5.49041	71.4287	2.87455e-17	2.06043e-16
KCTD6	3102	-1.26566	5.1608	56.6657	5.16555e-14	3.03871e-13
PSAT1	2808	-1.2652	5.05924	52.7286	3.82983e-13	2.11311e-12
BNC1	4280	-1.26512	3.79486	21.4593	3.61426e-06	1.06841e-05
STMN2	2055	-1.26456	9.53878	820.871	1.56437e-180	2.29977e-178
TSNAX	2493	-1.26386	5.73007	84.2608	4.33624e-20	3.67703e-19
GABRA1	3814	-1.26328	2.99932	11.9816	0.000537275	0.00117031
RNGTT	5348	-1.26253	5.11867	54.7854	1.34437e-13	7.68953e-13
SIK1	4278	-1.26235	5.85362	91.6754	1.02128e-21	9.49204e-21
UBASH3B	8370	-1.2622	6.58235	152.246	5.59952e-35	8.84412e-34
GALNT13	4789	-1.26183	5.01401	50.8474	9.98341e-13	5.32762e-12
PUM3	3459	-1.26162	4.0684	25.9949	3.42318e-07	1.13063e-06
LMBRD2	6421	-1.2615	6.94291	195.234	2.29007e-44	4.80947e-43
LPIN1	7190	-1.26001	4.77825	42.9565	5.59701e-11	2.62654e-10
NME7	1646	-1.2591	2.4682	7.99243	0.00469733	0.00867676
KBTBD3	3100	-1.2591	2.4682	7.99243	0.00469733	0.00867676
ELAVL4	2382	-1.25816	6.79598	175.578	4.47674e-40	8.20681e-39
FRRS1L	2547	-1.25811	5.19307	57.3954	3.5644e-14	2.11964e-13
E2F5	2024	-1.25724	3.5693	18.0456	2.15672e-05	5.77987e-05
SEL1L3	3995	-1.25692	2.70138	9.51138	0.00204201	0.00402013
WSB1	2282	-1.25612	8.48594	350.441	3.39648e-78	1.47525e-76
CHST15	4980	-1.25604	4.66935	39.5652	3.17281e-10	1.39635e-09
MCF2L2	6939	-1.25572	5.28319	60.948	5.86021e-15	3.67501e-14
EIF1AX	1816	-1.25566	6.97615	198.212	5.12781e-45	1.11204e-43
LIFR	16425	-1.25464	9.80732	837.623	3.56686e-184	5.50846e-182
SACS	16790	-1.25434	8.07902	420.353	2.04497e-93	1.1009e-91
LZIC	2584	-1.25388	6.12707	109.726	1.12494e-25	1.26372e-24
SHANK2	9792	-1.25333	4.69426	40.1259	2.38107e-10	1.05611e-09
KLHL32	5396	-1.25187	3.50457	17.0959	3.55392e-05	9.22824e-05
CA10	2099	-1.25157	5.06894	52.1419	5.16308e-13	2.8122e-12
TTLL9	3575	-1.24866	4.51922	35.2274	2.93367e-09	1.18533e-08
LOC117888291	2941	-1.24853	5.53684	72.1248	2.02012e-17	1.46934e-16
CUL1	3115	-1.24852	6.10318	107.131	4.16778e-25	4.55803e-24
GRIA1	7118	-1.24799	4.89035	45.759	1.33735e-11	6.61063e-11
KIF3B	6265	-1.2478	6.92654	189.519	4.04922e-43	8.12448e-42
FNBP1L	5385	-1.2463	6.78026	170.952	4.58391e-39	8.14924e-38
ABCC4	5357	-1.24621	2.58056	8.55903	0.00343813	0.0065022
TOPAZ1	4909	-1.24621	2.58056	8.55903	0.00343813	0.0065022
LOC117877557	1264	-1.24603	3.15235	13.1133	0.000293201	0.000664013
MCUB	1383	-1.24594	3.67394	19.1765	1.1917e-05	3.30371e-05
LOC117872605	6849	-1.24591	3.77929	20.6901	5.39946e-06	1.56112e-05
PDE1C	6664	-1.24368	5.94185	95.1177	1.79398e-22	1.72721e-21
ZNF622	2229	-1.24358	5.87346	90.6774	1.69116e-21	1.54734e-20
TPPP	10812	-1.24328	5.67347	78.8113	6.83367e-19	5.42753e-18
BLOC1S2	2169	-1.24242	4.24824	28.8137	7.96849e-08	2.82233e-07
CREBRF	7987	-1.24242	4.24825	28.8136	7.96912e-08	2.82233e-07
LOC117868648	1526	-1.24156	3.92071	22.7699	1.82604e-06	5.59151e-06
FGF19	2219	-1.24154	3.92059	22.7688	1.82707e-06	5.59352e-06
PDCD5	1513	-1.24098	5.32343	61.4802	4.47225e-15	2.81616e-14
OBI1	3456	-1.23915	4.28162	29.3787	5.95296e-08	2.13543e-07
CFAP97D1	1619	-1.23877	3.22314	13.6804	0.000216703	0.000501161
ABRAXAS2	3032	-1.23795	4.62688	37.4793	9.23901e-10	3.90639e-09
NOL4	5909	-1.23791	3.06511	12.1634	0.000487367	0.00106968
KIF3A	6489	-1.23774	7.8418	350.05	4.13385e-78	1.78538e-76
SEC22C	3300	-1.23745	3.96249	23.3348	1.36113e-06	4.2281e-06
LOC117869988	3898	-1.23629	4.75893	41.0537	1.48101e-10	6.70114e-10
ZMAT2	1620	-1.23469	5.11579	52.6839	3.91795e-13	2.16095e-12
SLC7A6	3880	-1.23458	3.55114	17.28	3.22563e-05	8.4374e-05
GRIP1	4453	-1.23364	4.41295	32.0171	1.52818e-08	5.79617e-08
SMPD3	6963	-1.23325	6.90372	182.922	1.11532e-41	2.14763e-40
SCAMP5	5534	-1.23321	7.01062	196.912	9.85669e-45	2.11063e-43
MICU1	2308	-1.23262	5.44764	66.3234	3.82688e-16	2.5561e-15
LOC117881486	5936	-1.23224	3.29067	14.2484	0.000160198	0.000376927
OSBPL2	6591	-1.23204	6.10949	105.238	1.08288e-24	1.16593e-23
SRRM4	3210	-1.23156	4.5053	34.089	5.26469e-09	2.07721e-08
NCAM2	7672	-1.22951	6.64552	152.21	5.70069e-35	8.98534e-34
KDM4C	5296	-1.22895	3.95564	22.9556	1.65789e-06	5.09497e-06
LOC117874710	2326	-1.22866	2.97219	11.2139	0.000811879	0.00171501
LOC117871694	1438	-1.22865	2.97218	11.2138	0.000811907	0.00171501
RSBN1	4436	-1.22811	4.67371	38.2301	6.28761e-10	2.70336e-09
ARMC10	1282	-1.22779	3.86283	21.4427	3.64553e-06	1.07703e-05
KIF2A	4176	-1.22557	6.22603	113.132	2.01889e-26	2.35445e-25
ANXA4	1636	-1.22492	3.65708	18.4154	1.77613e-05	4.81328e-05
COL19A1	5306	-1.22334	5.58846	72.2795	1.86781e-17	1.36245e-16
MIEN1	316	-1.22329	4.11863	25.6001	4.20015e-07	1.37331e-06
LOC117870440	2947	-1.2215	3.05226	11.7834	0.000597606	0.0012916
LOC117885051	4084	-1.22094	3.41674	15.3852	8.7673e-05	0.000214503
ZNF236	13845	-1.21975	5.10357	51.1823	8.41751e-13	4.51404e-12
NPFFR2	3381	-1.21961	7.56992	283.715	1.16419e-63	3.86941e-62
ZMIZ1	8923	-1.21908	8.08977	403.312	1.04696e-89	5.40778e-88
CRYZL1	2977	-1.21891	4.58317	35.4087	2.6729e-09	1.08484e-08
SAMD10	2371	-1.21888	4.5831	35.4069	2.67537e-09	1.08555e-08
RAD18	3072	-1.21854	3.59634	17.47	2.91884e-05	7.68091e-05
LOC117870921	4507	-1.21803	2.87287	10.2655	0.00135545	0.00275724
PANX2	12151	-1.21735	4.19089	26.7354	2.33309e-07	7.8466e-07
CACNA2D3	5040	-1.21682	5.14022	52.3072	4.74624e-13	2.59625e-12
MPHOSPH9	4355	-1.21665	3.75582	19.5526	9.78669e-06	2.74146e-05
TCERG1L	3206	-1.21459	4.22571	27.3028	1.73963e-07	5.93422e-07
THAP2	1508	-1.21308	3.34461	14.4393	0.000144752	0.0003441
EML4	5898	-1.21155	7.8633	342.474	1.84551e-76	7.64659e-75
STK26	3155	-1.21152	6.1965	108.71	1.87841e-25	2.09781e-24
STMN4	2611	-1.21118	7.02876	193.392	5.78005e-44	1.19259e-42
CXCR4	1781	-1.21103	2.95848	10.8356	0.00099567	0.00207877
ETNK1	8826	-1.21061	7.88954	348.219	1.0351e-77	4.44539e-76
LOC117870446	4962	-1.21049	6.08209	100.24	1.34981e-23	1.37399e-22
LOC117877234	2041	-1.21038	3.69905	18.6075	1.60589e-05	4.38045e-05
MAPK8	6750	-1.20986	5.97947	93.2325	4.64993e-22	4.39116e-21
ACVR2A	6990	-1.20974	7.83407	334.911	8.18808e-75	3.31184e-73
PPWD1	2133	-1.20947	4.63141	36.1653	1.81269e-09	7.45809e-09
LOC117867647	1924	-1.20868	3.98299	22.7701	1.82581e-06	5.59151e-06
THG1L	1664	-1.20829	3.40676	15.0093	0.000106983	0.00025848
ZBTB26	4116	-1.20827	4.858	42.3731	7.54205e-11	3.48686e-10
DCUN1D1	4056	-1.20815	5.15224	52.1247	5.20843e-13	2.83589e-12
MYO6	7396	-1.20765	4.99115	46.5043	9.14178e-12	4.57508e-11
ADAM22	4060	-1.20584	6.63983	146.715	9.05951e-34	1.38788e-32
FXR1	2986	-1.20582	5.97619	92.4977	6.74018e-22	6.31437e-21
NALCN	5653	-1.20547	5.24206	55.3118	1.02847e-13	5.93593e-13
LRP1B	15395	-1.20545	5.24197	55.3093	1.02981e-13	5.94143e-13
MPHOSPH10	2272	-1.20535	4.832	41.436	1.21793e-10	5.54196e-10
STK4	4955	-1.2044	5.20506	53.814	2.20399e-13	1.24251e-12
MYSM1	5901	-1.20328	5.16715	52.3177	4.72092e-13	2.58333e-12
PAQR9	4542	-1.2025	4.56983	34.2885	4.75174e-09	1.88406e-08
CMTM6	1959	-1.20243	4.65277	36.3598	1.64049e-09	6.78058e-09
ANKRD6	5463	-1.2021	7.08507	198.522	4.38927e-45	9.53232e-44
ITGA2	7764	-1.2007	4.67803	36.9254	1.22737e-09	5.13694e-09
C5H4orf50	9371	-1.2004	4.1002	24.4781	7.51578e-07	2.40043e-06
HOXC8	3807	-1.20007	3.69081	18.234	1.95361e-05	5.26228e-05
RCAN2	4632	-1.19983	5.27265	56.0681	7.00029e-14	4.08814e-13
CHD5	5279	-1.19891	6.77857	159.935	1.169e-36	1.95332e-35
ASS1	1682	-1.1986	4.44788	31.2764	2.23783e-08	8.36326e-08
LOC117885691	2490	-1.19839	2.54413	7.79967	0.00522559	0.00954974
LOC117882584	9674	-1.19803	7.16106	207.975	3.79896e-47	8.68195e-46
DLG2	11139	-1.19676	5.88147	85.4844	2.3354e-20	2.00934e-19
ANKRA2	3343	-1.19559	4.67385	36.5548	1.48434e-09	6.1585e-09
KLF7	9621	-1.19514	6.61773	142.348	8.1601e-33	1.20774e-31
ANKRD12	7531	-1.19501	5.63419	71.7477	2.44549e-17	1.76311e-16
PRKCA	3257	-1.19474	6.41711	123.767	9.47366e-29	1.21717e-27
LOC117872135	4353	-1.19447	3.92782	21.4568	3.61898e-06	1.0696e-05
MIGA1	2367	-1.19283	3.63145	17.2918	3.20571e-05	8.39028e-05
BCLAF3	6497	-1.1914	5.17617	51.7772	6.217e-13	3.36347e-12
ASPA	1624	-1.19117	2.65091	8.37188	0.00381072	0.00714926
KCNB2	4981	-1.19057	5.36569	59.0764	1.5167e-14	9.23492e-14
DICER1	7126	-1.19041	6.717	151.437	8.4127e-35	1.3192e-33
CENPJ	4613	-1.19016	3.25738	13.121	0.000292007	0.000661975
TMEM120B	3623	-1.19015	3.25739	13.1209	0.000292018	0.000661975
PTH2R	3741	-1.19015	3.25738	13.1208	0.000292041	0.000661975
GABRB3	4168	-1.18988	6.16081	102.859	3.59887e-24	3.77129e-23
KCNMA1	5944	-1.18982	4.58773	34.1144	5.1964e-09	2.05132e-08
C1H11orf87	3356	-1.18968	3.68252	17.8627	2.37435e-05	6.31001e-05
FAM163B	3419	-1.18939	5.07874	48.2167	3.81627e-12	1.96124e-11
SNAPC3	7569	-1.18902	4.69472	36.755	1.33946e-09	5.58772e-09
DPYD	4819	-1.18825	4.16738	25.2462	5.04598e-07	1.63762e-06
LOC117874094	2978	-1.18807	3.02611	11.0335	0.00089478	0.00187813
SAMD8	6598	-1.18795	6.42691	123.421	1.12801e-28	1.44561e-27
SULF1	6021	-1.18774	5.91844	86.6137	1.31928e-20	1.14866e-19
HSPA4L	6531	-1.18727	7.75933	308.294	5.13879e-69	1.87511e-67
SH3BGRL2	3943	-1.18678	4.64005	35.2502	2.89948e-09	1.17183e-08
CEP83	3136	-1.18504	2.75031	8.94466	0.00278282	0.00535986
EPHX4	1714	-1.18504	2.75029	8.94466	0.00278282	0.00535986
ZNHIT3	2192	-1.18376	4.37253	29.0319	7.1198e-08	2.53327e-07
NSMF	5396	-1.18366	6.2707	110.053	9.54084e-26	1.07733e-24
AFG1L	4070	-1.18354	3.10325	11.6061	0.000657376	0.00141319
CCPG1	2986	-1.18285	6.11772	98.8275	2.7548e-23	2.75643e-22
TRHDE	8041	-1.18145	5.86893	82.9272	8.51331e-20	7.10868e-19
RET	5083	-1.1813	7.26502	218.089	2.36116e-49	5.76674e-48
LOC117878757	561	-1.18089	4.16136	24.8778	6.10817e-07	1.96531e-06
LINS1	6070	-1.18089	4.16145	24.8777	6.10842e-07	1.96531e-06
VSIG1	4059	-1.17973	2.84321	9.51754	0.00203518	0.00400868
EFNA5	1983	-1.1795	5.4506	61.7201	3.9592e-15	2.50443e-14
LOC117872412	7298	-1.17933	3.44677	14.8372	0.000117201	0.000282187
SCRN1	3227	-1.1789	7.04735	187.125	1.34846e-42	2.6671e-41
ZRANB2	3043	-1.17832	6.46411	124.917	5.30647e-29	6.88131e-28
C9orf72	4614	-1.1775	6.32397	113.199	1.95214e-26	2.28183e-25
SOX12	2485	-1.17747	4.49131	31.3067	2.20317e-08	8.23979e-08
KLF6	2840	-1.17716	6.96083	175.843	3.91863e-40	7.20961e-39
RAB39B	5315	-1.17607	6.75436	152.228	5.64959e-35	8.91399e-34
SLC9A6	4035	-1.17571	6.42454	121.084	3.66301e-28	4.59047e-27
STMN3	7101	-1.17542	9.92164	758.764	4.98787e-167	6.35496e-165
POU4F2	2894	-1.17502	4.6572	35.0857	3.15514e-09	1.27145e-08
GATA2	4633	-1.17489	5.04705	46.1872	1.07479e-11	5.35608e-11
GLOD4	2912	-1.17274	5.58895	67.3439	2.28049e-16	1.54276e-15
EIF4A2	1940	-1.17213	7.20698	206.786	6.9042e-47	1.56151e-45
KIAA1109	14261	-1.1716	7.27396	216.358	5.63535e-49	1.36112e-47
MPHOSPH8	3691	-1.17144	4.94026	42.6276	6.62181e-11	3.08191e-10
DDHD1	2926	-1.17095	5.04387	45.8235	1.29402e-11	6.40476e-11
STK32A	9014	-1.17035	4.51495	31.5114	1.98269e-08	7.44617e-08
YTHDC1	2866	-1.16986	6.23394	105.159	1.12702e-24	1.20919e-23
LOC117878531	1883	-1.16959	3.37611	13.8972	0.00019309	0.000450367
PSD	5518	-1.16925	4.07509	23.0033	1.61727e-06	4.98316e-06
CPNE4	2973	-1.16894	5.41135	59.1426	1.46653e-14	8.94726e-14
ATP11A	5313	-1.16892	7.45661	244.219	4.72848e-55	1.34625e-53
GLCE	5138	-1.16873	5.99808	89.0995	3.75443e-21	3.37259e-20
FAM217A	7073	-1.16858	2.63371	8.00185	0.00467295	0.00863798
IDI1	2586	-1.16784	5.02111	44.894	2.07997e-11	1.01276e-10
CLK1	1773	-1.16728	6.12387	97.0549	6.7431e-23	6.6556e-22
WDR47	4211	-1.16716	5.98671	88.1849	5.96124e-21	5.29584e-20
RFLNB	3341	-1.16689	5.13763	48.6572	3.04847e-12	1.57353e-11
NUDT13	4905	-1.16687	3.43692	14.47	0.000142407	0.000338767
ONECUT2	14314	-1.16469	5.27842	53.5435	2.52934e-13	1.42069e-12
CERKL	4046	-1.16427	3.16451	11.8112	0.000588762	0.00127447
LOC117882671	1842	-1.16408	2.73423	8.57584	0.00340653	0.00644824
LOC117874915	1786	-1.16331	4.38796	28.5037	9.35196e-08	3.28625e-07
TMEM150C	2842	-1.16304	5.93088	84.3165	4.21575e-20	3.5828e-19
ADAMTS3	6064	-1.16184	6.46556	122.086	2.21019e-28	2.7927e-27
AMER2	6962	-1.16179	5.17045	49.4264	2.05958e-12	1.07178e-11
EML5	15946	-1.16152	6.43584	119.533	8.00392e-28	9.92473e-27
RAB28	1661	-1.1608	3.85569	19.4159	1.05129e-05	2.93448e-05
LOC117876236	4876	-1.16079	3.85571	19.4157	1.05142e-05	2.93448e-05
SEMA6D	6361	-1.16069	6.80641	154.311	1.9802e-35	3.17683e-34
PHKA2	10169	-1.15959	7.28076	213.585	2.2684e-48	5.36867e-47
WDR12	2772	-1.15938	4.64449	33.9948	5.52607e-09	2.17473e-08
MACROD2	2298	-1.15898	4.79432	37.7695	7.96152e-10	3.38592e-09
GNAO1	4352	-1.15857	8.25775	170.318	6.30393e-39	1.11166e-37
LRRC4C	5830	-1.15805	3.6573	16.7618	4.23779e-05	0.000108565
PIK3R1	8215	-1.15709	7.25839	209.544	1.72699e-47	3.9765e-46
LDAH	5216	-1.15675	5.4015	57.7	3.05299e-14	1.8219e-13
NIT2	1014	-1.15646	3.36576	13.5321	0.000234514	0.000538441
CCDC88A	8237	-1.15605	6.70196	142.579	7.26566e-33	1.08059e-31
LOC117884794	8824	-1.15345	7.81257	304.174	4.05831e-68	1.44633e-66
CLSTN1	5636	-1.15331	9.09575	711.632	8.83459e-157	1.03108e-154
TMSB4X	1128	-1.15285	9.58221	531.898	1.09171e-117	8.47264e-116
TAGLN3	1571	-1.15272	5.42879	58.4698	2.06434e-14	1.24947e-13
ASL	1655	-1.15181	5.45814	59.6007	1.16194e-14	7.13448e-14
HSP90AA1	2972	-1.15155	8.6636	492.914	3.31002e-109	2.2003e-107
LOC117877821	2415	-1.15123	3.07801	10.8728	0.000975845	0.00204016
CBLN2	1555	-1.15114	5.02784	44.0186	3.25263e-11	1.55892e-10
EXOC1	3463	-1.14955	6.62094	133.518	6.96575e-31	9.77058e-30
LOC117884839	8799	-1.14951	6.43365	117.256	2.52345e-27	3.06199e-26
NANP	3382	-1.14887	4.43822	28.922	7.53509e-08	2.67667e-07
HMGCLL1	5322	-1.14846	6.56708	128.426	9.0549e-30	1.20488e-28
PCMT1	3211	-1.14746	6.69505	140.108	2.52145e-32	3.68734e-31
CCDC51	2075	-1.14737	3.64886	16.4003	5.12783e-05	0.000129908
RMDN3	2593	-1.14721	4.49627	30.0635	4.1812e-08	1.52178e-07
BTG2	2719	-1.14705	7.45384	235.976	2.96607e-53	7.96982e-52
LOC117885113	3191	-1.14694	4.27656	25.7075	3.97279e-07	1.30287e-06
KCNG1	3294	-1.14594	3.69931	16.9734	3.79069e-05	9.80972e-05
RALGPS2	8495	-1.1455	7.22013	200.609	1.53792e-45	3.38321e-44
SEPTIN3	3667	-1.14533	7.79799	297.529	1.13794e-66	3.94511e-65
LOC117873849	7478	-1.14492	3.29088	12.596	0.000386573	0.000860282
LPAR6	2971	-1.14491	3.29083	12.5958	0.000386621	0.000860282
CADPS	5053	-1.14234	8.20475	389.5	1.06341e-86	5.19441e-85
HOXC9	1202	-1.1404	2.813	8.78699	0.00303387	0.00580501
LOC117888236	543	-1.14039	2.81297	8.78688	0.00303405	0.00580501
TYSND1	6280	-1.14013	6.38095	111.472	4.66228e-26	5.3555e-25
INPP5F	5115	-1.13971	5.70527	69.5922	7.29247e-17	5.11912e-16
ALK	10527	-1.13943	4.5746	31.4164	2.08219e-08	7.79878e-08
CCN1	1885	-1.1391	7.66522	269.301	1.61145e-60	5.01781e-59
LOC117876667	4696	-1.13829	2.90209	9.36201	0.00221529	0.00433419
FN3K	2820	-1.13829	2.90208	9.3619	0.00221543	0.00433419
NAPG	4122	-1.13769	6.10023	91.3774	1.18727e-21	1.09747e-20
TRAF3	8380	-1.13744	4.04959	21.5571	3.43442e-06	1.0182e-05
ANKRD27	4057	-1.13728	4.39829	27.6337	1.46601e-07	5.04815e-07
TBC1D30	3590	-1.13705	5.28955	51.8087	6.11803e-13	3.31345e-12
MED22	5766	-1.13663	6.54415	124.178	7.69986e-29	9.92606e-28
TOP2B	5349	-1.13647	7.43467	229.245	8.70902e-52	2.26065e-50
FRMD3	3007	-1.13592	6.50911	121.07	3.68918e-28	4.61949e-27
CMTR2	4837	-1.13588	4.97482	41.4541	1.20671e-10	5.49251e-10
UPP1	1698	-1.13586	4.12517	22.701	1.89266e-06	5.7793e-06
LOC117883493	6436	-1.13585	5.50327	60.0757	9.12796e-15	5.62731e-14
GRHL1	4496	-1.13482	3.06532	10.5121	0.00118598	0.00243616
MACO1	3811	-1.13473	5.03453	43.1591	5.04642e-11	2.37838e-10
WDR7	7434	-1.13456	6.77982	145.723	1.49231e-33	2.26573e-32
ZC3H7A	4019	-1.13253	5.5288	60.8527	6.15079e-15	3.8525e-14
PAK3	9015	-1.13221	6.63936	131.745	1.70115e-30	2.33473e-29
LOC117879766	2683	-1.13151	11.8292	627.823	1.48697e-138	1.40335e-136
FRG1	1638	-1.13089	3.27989	12.2366	0.00046862	0.00103313
RUFY1	3036	-1.13053	4.42352	27.8493	1.31143e-07	4.53637e-07
MYO16	7027	-1.13053	4.42348	27.8492	1.31145e-07	4.53637e-07
LGALSL	2677	-1.13046	4.77126	35.6213	2.39648e-09	9.77322e-09
VAMP7	3229	-1.12898	6.0457	86.8272	1.18428e-20	1.03406e-19
CTDSPL	5937	-1.12889	5.75713	70.9928	3.58536e-17	2.55913e-16
USP46	4415	-1.1283	5.4242	56.1938	6.56691e-14	3.83944e-13
LRRFIP2	3619	-1.12753	4.96797	40.7434	1.73585e-10	7.80114e-10
GTF3C3	3401	-1.12728	4.98841	41.3136	1.2966e-10	5.88942e-10
LOC117884145	4440	-1.12642	3.57872	15.1089	0.000101484	0.000246011
GPBP1	3333	-1.12636	5.76689	71.2048	3.22012e-17	2.30165e-16
LMBRD1	2836	-1.12593	4.74365	34.696	3.85422e-09	1.53897e-08
PPIH	804	-1.12548	4.32553	25.7789	3.82852e-07	1.25772e-06
ID4	2190	-1.12542	6.17206	94.2947	2.71879e-22	2.59473e-21
LOC117881869	2486	-1.12392	3.77964	17.4041	3.0217e-05	7.93521e-05
BICD1	9372	-1.12324	6.35964	107.076	4.28513e-25	4.68301e-24
RTF2	2205	-1.1232	5.6026	63.1803	1.88624e-15	1.21273e-14
CHMP5	1850	-1.12288	6.39747	109.853	1.05528e-25	1.18634e-24
NECTIN3	3775	-1.12248	6.27991	101.181	8.39644e-24	8.65631e-23
NTRK1	5051	-1.12234	8.48329	409.72	4.21829e-91	2.21627e-89
PPM1B	4661	-1.12169	7.1053	178.822	8.7642e-41	1.63809e-39
ADAT2	3054	-1.12023	4.14962	22.5626	2.03408e-06	6.19626e-06
PRKG1	4958	-1.12022	6.81942	146.511	1.00397e-33	1.53344e-32
LOC117870058	1150	-1.11965	4.22034	23.7082	1.12104e-06	3.50933e-06
HINT3	4634	-1.11949	7.61264	252.201	8.60279e-57	2.50053e-55
LOC117876684	5376	-1.11927	6.46764	114.698	9.16342e-27	1.08604e-25
KCNJ3	3443	-1.1191	4.28767	24.8526	6.1885e-07	1.99024e-06
LOC117875474	2970	-1.11882	2.9724	9.57939	0.00196774	0.00388391
NGLY1	3906	-1.11861	4.352	25.9965	3.42028e-07	1.12992e-06
LNPK	2539	-1.11798	5.58527	61.9195	3.5779e-15	2.26887e-14
HOXD9	1768	-1.11716	3.20021	11.3049	0.000773011	0.00163828
ST8SIA4	2557	-1.11562	3.45675	13.6045	0.000225642	0.000519477
LOC117888107	3905	-1.11553	5.52902	59.3091	1.34751e-14	8.2408e-14
MORC4	2842	-1.11503	3.56963	14.7532	0.000122539	0.000294389
SAP30L	6283	-1.11471	6.49899	116.415	3.85479e-27	4.64794e-26
PHLDA1	4987	-1.11379	7.216	190.626	2.32147e-43	4.70104e-42
SCAMP1	5134	-1.11358	7.27699	198.679	4.05696e-45	8.82316e-44
DNAJC21	2054	-1.11356	3.90684	18.7712	1.4738e-05	4.04831e-05
SNRNP48	1350	-1.11355	3.90675	18.7708	1.47409e-05	4.04838e-05
LRRTM2	3418	-1.11296	4.06893	21.0639	4.44216e-06	1.30008e-05
DENND3	4742	-1.11295	4.06893	21.0635	4.44304e-06	1.30009e-05
PTPN13	7451	-1.11246	8.73531	528.368	6.39624e-117	4.939e-115
FBXL16	1914	-1.11191	4.4084	26.7864	2.27227e-07	7.65213e-07
HOXC4	10720	-1.10966	5.74161	68.1962	1.48013e-16	1.01752e-15
ZBTB33	5903	-1.10945	5.97078	79.9883	3.76626e-19	3.02746e-18
IPO8	4516	-1.10929	6.14138	90.0501	2.32206e-21	2.11322e-20
MPV17L	7526	-1.10913	6.34836	103.96	2.0641e-24	2.19153e-23
MAP4K4	7203	-1.10819	7.83471	264.24	2.04354e-59	6.23626e-58
CACNA1E	8004	-1.1077	6.54141	118.576	1.29664e-27	1.59488e-26
TBC1D4	6333	-1.10705	5.49424	57.134	4.07098e-14	2.41151e-13
CEND1	5860	-1.10702	7.94114	308.945	3.70736e-69	1.35602e-67
VEZT	4543	-1.10594	6.31464	101.054	8.95133e-24	9.20975e-23
MAP1LC3B	1992	-1.10552	6.1201	86.3693	1.49281e-20	1.29606e-19
NUDT12	3637	-1.10499	4.06257	20.7124	5.33682e-06	1.54447e-05
ST6GALNAC5	4640	-1.10357	3.56063	14.401	0.000147725	0.000350157
LOC117873142	1985	-1.10338	3.5049	13.8264	0.000200502	0.000466204
TMEM192	2036	-1.10337	3.50489	13.8262	0.00020052	0.000466204
NUDC	1242	-1.10324	5.19448	46.0281	1.16572e-11	5.78846e-11
STK17A	5443	-1.10316	5.17688	45.4595	1.55829e-11	7.66066e-11
CHAC2	4165	-1.10269	3.32353	12.1021	0.000503642	0.00110334
LOC117878389	2544	-1.10268	3.32348	12.1018	0.000503743	0.0011034
MFSD1	3944	-1.10252	5.77107	68.8443	1.06552e-16	7.38477e-16
LTK	5575	-1.10242	3.25761	11.5273	0.000685834	0.00147023
DRP2	8712	-1.10234	6.22234	94.2464	2.78592e-22	2.65714e-21
RBM11	2426	-1.10179	3.11595	10.3769	0.00127599	0.00260819
IDNK	1919	-1.10179	3.11593	10.3769	0.00127603	0.00260819
LOC117868503	3874	-1.10177	3.11588	10.3765	0.00127626	0.00260831
MLF1	2041	-1.10122	4.72373	32.9398	9.50593e-09	3.66825e-08
UBE2F	1885	-1.10048	5.34036	50.7801	1.03315e-12	5.49996e-12
SLC38A2	5263	-1.1002	6.67572	128.627	8.18266e-30	1.09166e-28
YPEL5	2582	-1.09944	6.3016	99.1291	2.36567e-23	2.37952e-22
DYNC1H1	10890	-1.09815	10.0163	684.608	6.65171e-151	7.3164e-149
TXNDC11	3542	-1.09729	7.04475	165.146	8.49989e-38	1.46181e-36
SLITRK1	4040	-1.09663	4.76752	33.7329	6.32235e-09	2.47472e-08
CAMKK2	5245	-1.09646	7.61368	243.405	7.11731e-55	2.01512e-53
ATG5	3681	-1.09644	5.88798	73.99	7.85136e-18	5.85273e-17
LOC117869364	6797	-1.09629	3.97664	19.2158	1.16746e-05	3.24296e-05
MPPE1	5045	-1.0961	5.84461	71.7474	2.44592e-17	1.76311e-16
GAB3	5824	-1.09556	3.89251	18.0694	2.12995e-05	5.71313e-05
LOC117870264	825	-1.09535	4.16746	15.962	6.46274e-05	0.000161373
NAMPT	3307	-1.09508	5.96941	78.138	9.60856e-19	7.58025e-18
SLC9A9	3843	-1.09481	5.4121	52.9214	3.47159e-13	1.92308e-12
STAM2	5319	-1.09447	5.90744	74.7701	5.28852e-18	3.98896e-17
KNDC1	8796	-1.0932	7.0182	161.095	6.52354e-37	1.09603e-35
ABLIM2	4237	-1.09311	4.3935	25.7399	3.90665e-07	1.28173e-06
ZBTB24	5107	-1.09242	4.331	24.5956	7.07134e-07	2.26274e-06
LRRC49	2958	-1.09232	4.81006	34.5265	4.20492e-09	1.67463e-08
ZDHHC15	8936	-1.09231	5.90563	74.4264	6.29403e-18	4.72639e-17
MTRF1	1959	-1.09135	3.4955	13.477	0.00024151	0.000553507
SAP30BP	2001	-1.09092	4.69117	31.6755	1.82203e-08	6.86135e-08
RP2	3991	-1.09066	6.70425	129.222	6.06504e-30	8.15553e-29
ARL6	1548	-1.09061	3.43712	12.9021	0.000328219	0.000737854
AVEN	1325	-1.09059	3.43704	12.9017	0.000328291	0.000737907
KIF21A	6354	-1.08991	7.54851	230.43	4.80353e-52	1.2554e-50
FASTKD3	2400	-1.08893	3.31276	11.7523	0.000607687	0.00131209
RUNX1	5790	-1.08843	5.93357	75.4254	3.79475e-18	2.89078e-17
ZDHHC17	4996	-1.0877	6.57818	117.877	1.8445e-27	2.25604e-26
PTAR1	1926	-1.08713	3.92815	18.2948	1.89223e-05	5.10684e-05
IL1RAPL1	4711	-1.0863	4.35738	24.8212	6.29018e-07	2.02081e-06
SMC6	3484	-1.08629	4.35738	24.8207	6.29168e-07	2.02087e-06
MMP17	4983	-1.0855	6.01069	79.2234	5.54702e-19	4.42401e-18
LOC117873493	1884	-1.08487	5.359	50.1926	1.39374e-12	7.36061e-12
CEP152	5952	-1.08439	3.02626	9.45162	0.00210962	0.0041415
LOC117868046	3329	-1.08438	5.12609	42.5947	6.73424e-11	3.13233e-10
ATM	13054	-1.08404	5.64814	61.3716	4.72577e-15	2.97334e-14
GAREM2	3905	-1.08262	4.50114	27.3325	1.71309e-07	5.85151e-07
TTC21B	4428	-1.08223	4.11924	20.8143	5.06032e-06	1.47058e-05
AGA	2246	-1.08078	4.04328	19.6688	9.20904e-06	2.59009e-05
SFT2D2	6941	-1.08073	6.86896	142.504	7.54393e-33	1.1198e-31
SPOCK3	2995	-1.08015	7.45761	213.236	2.70289e-48	6.37723e-47
CBX7	11260	-1.07937	6.90899	146.189	1.18028e-33	1.79913e-32
GLRA3	8316	-1.0793	2.76635	7.725	0.00544613	0.00992588
LOC117871700	1658	-1.07929	2.76634	7.72495	0.00544628	0.00992588
ADORA1	2738	-1.07929	2.76634	7.72495	0.00544628	0.00992588
MLH3	6017	-1.07858	4.57951	28.7034	8.43568e-08	2.97585e-07
AFTPH	4005	-1.07824	5.94576	74.8443	5.09342e-18	3.8456e-17
SBNO1	8561	-1.07779	5.92511	73.7216	8.99506e-18	6.66952e-17
SLC27A6	3426	-1.07615	4.46796	26.4192	2.74789e-07	9.16103e-07
POLR1A	6763	-1.07595	5.51087	55.0437	1.17878e-13	6.78105e-13
IGFBP2	3519	-1.07577	8.33639	382.939	2.85102e-85	1.37505e-83
C1D	1801	-1.07468	5.02518	39.0688	4.09128e-10	1.78566e-09
OTUD6B	3357	-1.07439	5.17119	43.271	4.76605e-11	2.2511e-10
TNR	7087	-1.07434	6.26549	92.912	5.46723e-22	5.14074e-21
MFSD11	2821	-1.07413	3.74027	15.6556	7.59863e-05	0.000187622
CPT1A	5887	-1.07364	7.36043	197.434	7.58247e-45	1.6305e-43
SMAP1	2145	-1.07287	6.33482	97.252	6.10437e-23	6.04467e-22
LINGO2	4609	-1.07243	5.96115	74.9479	4.833e-18	3.65258e-17
CDH23	11437	-1.07225	4.748	32.0103	1.53357e-08	5.81516e-08
ADGRB1	6523	-1.07206	5.34865	48.8241	2.79973e-12	1.44954e-11
ELMOD1	2172	-1.07153	3.16475	10.2562	0.00136227	0.00277002
CCK	1025	-1.0709	4.49196	26.6477	2.4414e-07	8.19285e-07
MACIR	6113	-1.06991	4.83663	33.948	5.6604e-09	2.22587e-08
C5H4orf33	3577	-1.06955	4.98198	37.5894	8.73166e-10	3.69699e-09
TMEM144	3201	-1.06863	3.53318	13.3598	0.000257075	0.000586742
FAM13C	8451	-1.06861	3.5331	13.3594	0.000257124	0.000586742
RNF144A	3461	-1.06783	4.14385	20.7004	5.37043e-06	1.55361e-05
ANAPC16	1483	-1.06757	6.07183	80.3155	3.19152e-19	2.57358e-18
PKD1L2	7404	-1.06719	3.01305	9.10616	0.00254751	0.00493382
FERMT1	4415	-1.06718	3.01302	9.10598	0.00254775	0.00493382
SLC6A15	3144	-1.06708	5.98644	75.6208	3.43722e-18	2.62496e-17
MGAT5	10338	-1.06695	7.08032	161.195	6.20251e-37	1.04438e-35
NELL2	3637	-1.06647	6.32981	95.9125	1.20077e-22	1.17008e-21
TMEFF2	1691	-1.06619	8.05235	311.798	8.86167e-70	3.2885e-68
ACBD5	6187	-1.06568	5.44686	51.7669	6.24952e-13	3.37987e-12
LOC117873342	3303	-1.06544	3.77993	15.8859	6.72765e-05	0.000167714
SLC9A2	3616	-1.06462	2.93076	8.53109	0.0034913	0.00659808
ANO3	6565	-1.06395	3.7322	15.3127	9.11032e-05	0.000222575
TRIM2	3987	-1.06347	6.33501	95.7927	1.27562e-22	1.24144e-21
UTP15	2480	-1.06261	4.20908	21.5041	3.53065e-06	1.04532e-05
UBE2V2	2570	-1.06256	5.69196	61.1342	5.33143e-15	3.3489e-14
SPIN1	5038	-1.06226	7.65363	236.686	2.0761e-53	5.63792e-52
LRRN2	3729	-1.06186	4.56615	27.6789	1.43214e-07	4.93598e-07
ANKRD49	1907	-1.06063	3.63176	14.1653	0.000167434	0.000393406
MAPKAPK3	3123	-1.0604	3.90701	17.2646	3.25186e-05	8.50166e-05
LOC117887213	3315	-1.06001	4.51094	26.5371	2.5852e-07	8.64694e-07
PDIK1L	6455	-1.05879	3.57887	13.592	0.000227157	0.00052262
SCG2	2479	-1.05878	3.57884	13.5918	0.000227179	0.00052262
LOC117874643	4626	-1.05862	3.22351	10.4881	0.00120147	0.00246535
PATJ	11096	-1.05643	6.12568	81.8819	1.44463e-19	1.18811e-18
FAM184B	4148	-1.05618	4.02377	18.6426	1.57662e-05	4.31138e-05
LRRC7	12375	-1.05599	3.15273	9.91361	0.00164061	0.00328133
LPIN2	7837	-1.05565	6.29036	91.6869	1.01533e-21	9.44245e-21
ZDHHC2	3878	-1.055	5.54795	54.6007	1.47682e-13	8.42818e-13
MYO1B	5328	-1.05455	5.91676	70.5819	4.41548e-17	3.13067e-16
CPLANE1	11435	-1.05434	5.96641	73.0449	1.26734e-17	9.3066e-17
CEP170B	9171	-1.05432	5.85426	67.5503	2.05376e-16	1.39555e-15
TMEM67	5455	-1.05399	4.16789	20.5917	5.68428e-06	1.64099e-05
TUT7	5834	-1.0529	5.69616	60.3533	7.92696e-15	4.91266e-14
STMN1	1494	-1.05274	8.87937	526.562	1.58122e-116	1.20876e-114
ANKH	2162	-1.05225	3.40714	11.8704	0.000570321	0.00123753
GSS	1795	-1.05089	4.2658	21.9685	2.77167e-06	8.31555e-06
NEK4	5430	-1.05056	5.50421	52.5726	4.1464e-13	2.28283e-12
VPS37B	5284	-1.04963	6.44745	101.233	8.17837e-24	8.43718e-23
LOC117871871	3680	-1.04732	3.56988	13.2526	0.000272206	0.000619585
TM2D1	4337	-1.04706	6.80532	129.089	6.48413e-30	8.70376e-29
RARS2	2152	-1.04685	3.28002	10.7227	0.0010583	0.00219633
TBC1D23	3873	-1.04564	5.38746	48.0543	4.14568e-12	2.12624e-11
LOC117887146	2667	-1.04528	4.98227	36.1345	1.84158e-09	7.56878e-09
EMB	1955	-1.0444	5.96836	71.9471	2.21043e-17	1.60091e-16
APOOL	2471	-1.04426	3.93541	17.1599	3.43607e-05	8.94806e-05
EPS15L1	5782	-1.04423	5.9187	69.4808	7.71609e-17	5.41153e-16
ATL2	3578	-1.04416	5.1295	40.0025	2.53641e-10	1.12273e-09
DYNC2H1	13377	-1.04353	6.23318	86.3675	1.49417e-20	1.2965e-19
GABRG1	6770	-1.04297	4.83679	32.4908	1.19761e-08	4.59478e-08
PANK2	2165	-1.04215	6.08783	77.8893	1.08982e-18	8.56235e-18
CLCN3	6103	-1.04201	7.73798	242.263	1.2628e-54	3.54908e-53
LOC117882586	2775	-1.04143	4.04995	18.5398	1.66396e-05	4.53159e-05
RRP15	1431	-1.04104	3.66617	14.0617	0.000176909	0.000414587
G3BP2	4309	-1.04085	7.48782	204.002	2.79677e-46	6.23321e-45
CCDC181	2407	-1.04072	4.19166	20.4898	5.9949e-06	1.7274e-05
TBK1	4918	-1.03925	5.17736	41.0343	1.49579e-10	6.76602e-10
ST7	2491	-1.03924	3.397	11.5328	0.000683802	0.00146629
LOC117874420	1422	-1.03924	3.397	11.5328	0.000683802	0.00146629
LOC117874992	5356	-1.03923	4.54795	26.3295	2.87864e-07	9.57398e-07
NEK1	7678	-1.03883	5.01553	36.5985	1.45141e-09	6.03007e-09
MAPT	8074	-1.0383	9.67144	250.649	1.87496e-56	5.41895e-55
DIXDC1	6736	-1.03823	4.40902	23.8162	1.05987e-06	3.32669e-06
LOC117872209	2131	-1.0382	5.22647	42.4003	7.43804e-11	3.44398e-10
TBC1D15	3176	-1.03805	5.29048	44.3322	2.77117e-11	1.33697e-10
ZBTB43	6247	-1.03764	4.62378	27.7054	1.41265e-07	4.8743e-07
AK5	3371	-1.03753	3.97009	17.3964	3.03393e-05	7.96596e-05
BMP5	3515	-1.03752	3.97004	17.3961	3.0345e-05	7.96608e-05
SLC16A3	4437	-1.03732	5.57278	53.9559	2.05039e-13	1.15805e-12
GLRB	2253	-1.03668	4.37837	23.2448	1.42637e-06	4.42258e-06
NSUN6	2592	-1.03604	3.3344	10.9593	0.000931328	0.00195163
KCNS3	2323	-1.03577	3.56085	12.9163	0.000325738	0.000733308
NAT9	1188	-1.03215	2.98621	8.42742	0.00369604	0.00695365
STARD4	2038	-1.03215	2.98618	8.42731	0.00369627	0.00695365
MINDY3	2529	-1.032	6.32517	90.302	2.04445e-21	1.86279e-20
LRCH2	5713	-1.03155	6.06135	75.1259	4.4164e-18	3.34766e-17
DNAJA4	1849	-1.03144	4.15006	19.5847	9.62391e-06	2.70072e-05
BPHL	1428	-1.03144	4.14999	19.5844	9.62538e-06	2.70072e-05
ERI1	1837	-1.03054	4.48733	24.8574	6.17324e-07	1.98575e-06
RABEP1	6346	-1.0296	7.54035	207.425	5.00696e-47	1.13916e-45
LOC117884632	2573	-1.02942	4.11334	19.0137	1.29785e-05	3.5908e-05
HOXD4	7378	-1.02901	5.11735	38.6718	5.01398e-10	2.17287e-09
KLHL7	2389	-1.02866	4.7363	29.5512	5.44594e-08	1.96375e-07
PGD	1730	-1.02823	6.63715	111.357	4.94093e-26	5.66281e-25
TRMT11	1519	-1.02819	3.79556	15.1092	0.000101466	0.000246011
PITPNC1	1956	-1.02819	3.79561	15.1091	0.00010147	0.000246011
RBBP5	4644	-1.02791	5.28233	43.3375	4.60679e-11	2.17925e-10
ACAP3	12311	-1.02783	8.65697	360.611	2.07312e-80	9.26781e-79
XK	3369	-1.02781	4.53891	25.6641	4.0631e-07	1.33049e-06
KIFAP3	3414	-1.02717	6.68353	114.776	8.80897e-27	1.04566e-25
SYNJ1	5043	-1.02691	6.01169	72.0063	2.14508e-17	1.55654e-16
MED7	3115	-1.02669	4.30984	21.7717	3.07101e-06	9.15971e-06
PRKCE	3960	-1.02662	6.4431	97.1058	6.5721e-23	6.49101e-22
FUT9	3424	-1.0261	3.38677	11.1979	0.00081889	0.00172857
SKIL	8315	-1.02594	5.73268	59.1887	1.43252e-14	8.74675e-14
STAMBPL1	1991	-1.02489	4.90611	33.1005	8.7518e-09	3.38836e-08
DCUN1D4	5470	-1.02395	5.52314	50.9517	9.46684e-13	5.06079e-12
COMMD8	1594	-1.0237	4.56177	25.9023	3.59145e-07	1.18365e-06
TULP4	11859	-1.02349	8.10838	301.194	1.80951e-67	6.37455e-66
PAFAH1B1	5374	-1.023	8.88784	502.99	2.1253e-111	1.48373e-109
RSRC1	4872	-1.02228	6.31751	88.3514	5.48006e-21	4.87687e-20
SNX10	2882	-1.02227	3.32369	10.6253	0.00111554	0.00230416
GFOD2	2777	-1.02156	4.77582	30.0251	4.2648e-08	1.55101e-07
NRCAM	6000	-1.02143	7.03591	144.876	2.28544e-33	3.45277e-32
BMERB1	1176	-1.02136	4.61083	26.7097	2.36427e-07	7.94447e-07
A2ML1	11157	-1.02029	5.99713	70.4766	4.65767e-17	3.29681e-16
SERPINI1	2486	-1.02013	8.30034	340.316	5.4465e-76	2.23848e-74
ZC4H2	5317	-1.01991	6.19816	81.0026	2.25421e-19	1.82836e-18
UBE2W	4692	-1.01915	4.65805	27.5154	1.55849e-07	5.35336e-07
LOC117886944	5027	-1.01859	4.47784	24.1961	8.70092e-07	2.75649e-06
CUL5	4264	-1.01822	6.35141	89.8236	2.60373e-21	2.36252e-20
NEBL	9550	-1.01814	5.8978	65.5356	5.70728e-16	3.77416e-15
ZUP1	1674	-1.01809	3.25775	10.0529	0.00152106	0.00306138
CORIN	4917	-1.01808	3.25776	10.0529	0.00152111	0.00306138
CACYBP	1184	-1.01738	5.78178	60.3605	7.89817e-15	4.89879e-14
EPB41L3	7638	-1.01725	8.76539	422.786	6.03872e-94	3.29736e-92
CACFD1	3366	-1.01619	4.13792	18.9215	1.3621e-05	3.75974e-05
CHCHD7	1515	-1.01602	3.59689	12.8228	0.000342417	0.000767889
DTD2	3351	-1.01602	3.59687	12.8227	0.000342433	0.000767889
RNF4	3857	-1.01518	6.52722	100.941	9.47468e-24	9.7351e-23
SPRY3	7900	-1.01454	7.11343	151.003	1.0464e-34	1.63416e-33
PITPNM2	9293	-1.01453	7.19185	159.329	1.58588e-36	2.64123e-35
PHF20	5977	-1.01418	6.55218	102.507	4.29802e-24	4.48243e-23
LOC117888964	4087	-1.01378	4.10099	18.3524	1.8359e-05	4.96272e-05
LOC117876852	5249	-1.01363	4.7244	28.563	9.06983e-08	3.19072e-07
ELP4	4204	-1.01347	3.1887	9.4809	0.00207622	0.00408221
LOC117886957	3803	-1.01345	3.18855	9.48039	0.0020768	0.00408268
NUDT4	4115	-1.01339	6.36945	90.1962	2.15675e-21	1.96394e-20
RUFY2	6982	-1.01326	5.82155	61.6233	4.1587e-15	2.62954e-14
KLHL18	4683	-1.01315	5.8529	62.9745	2.09403e-15	1.3435e-14
PHF6	6242	-1.01282	5.71083	57.0004	4.35732e-14	2.57415e-13
SLC35E1	8029	-1.01208	7.44234	188.284	7.53266e-43	1.49567e-41
NAPB	1697	-1.01193	5.73298	57.7957	2.90807e-14	1.7395e-13
RAPGEF4	4854	-1.01187	6.0727	73.2178	1.16106e-17	8.55903e-17
SRGAP3	7811	-1.0115	7.69798	223.778	1.35607e-50	3.43261e-49
RAB11FIP2	7024	-1.01102	6.5046	98.6531	3.00838e-23	3.00229e-22
ANKRD13A	3861	-1.0108	5.9121	65.3572	6.24807e-16	4.12286e-15
OTUD7A	3449	-1.0106	4.44388	23.2991	1.38668e-06	4.30303e-06
MRPL1	2340	-1.01049	4.52513	24.6759	6.78267e-07	2.17538e-06
ASCC3	7407	-1.00929	6.11447	75.0339	4.62692e-18	3.50056e-17
RAB9B	2311	-1.00854	4.41406	22.7302	1.86411e-06	5.70122e-06
GAN	2100	-1.0085	3.90722	15.8308	6.92656e-05	0.000172308
RMND1	2654	-1.00845	3.64063	13.0645	0.000300938	0.000680628
RAP1GAP2	2589	-1.00838	3.31295	10.2947	0.00133416	0.002719
RPAP3	2843	-1.00738	5.16885	38.6392	5.09852e-10	2.207e-09
VPS50	3931	-1.00651	5.38524	44.9043	2.069e-11	1.00774e-10
PGM2L1	6585	-1.00615	7.824	195.877	1.6582e-44	3.50168e-43
DDX55	2326	-1.00609	4.19764	19.4046	1.05751e-05	2.95041e-05
ATAD2B	7943	-1.00605	6.37082	89.1423	3.67404e-21	3.30426e-20
PRMT3	2367	-1.00525	4.74051	28.4756	9.48874e-08	3.33349e-07
AFG3L2	2360	-1.00501	5.59743	51.9519	5.68766e-13	3.08583e-12
NRROS	3990	-1.00465	3.58798	12.4938	0.000408294	0.000905353
DGKE	9186	-1.00416	5.87656	63.0338	2.03192e-15	1.30474e-14
SP4	6876	-1.00395	5.54619	50.0321	1.5125e-12	7.96574e-12
AP2A2	5876	-1.00317	8.00484	271.173	6.29885e-61	1.98155e-59
LOC117878477	891	-1.00206	3.81867	14.6908	0.000126663	0.000303678
LSM6	674	-1.00171	4.69174	27.3431	1.70372e-07	5.82344e-07
TRMT44	2004	-1.00081	4.12581	18.2671	1.91992e-05	5.17702e-05
DTWD1	6301	-1.00047	4.46349	23.2142	1.44923e-06	4.48892e-06
TMEM181	7042	-1.0004	6.70824	111.474	4.65868e-26	5.35538e-25

## Sheet: DOWN
GeneID	Length	logFC	logCPM	LR	PValue	FDR
LOC117889232	2126	8.39568	4.76053	789.62	9.74527e-174	1.33032e-171
POPDC2	1957	7.86638	1.69167	83.9253	5.13822e-20	4.34263e-19
IBSP	1293	7.64502	1.51266	71.9432	2.21485e-17	1.60259e-16
LOC117880937	1394	7.64502	1.51266	71.9432	2.21485e-17	1.60259e-16
CASQ1	2426	7.30654	6.23647	2020.23	0	0
LOC117869144	3160	7.20017	1.17053	52.7665	3.75651e-13	2.07415e-12
LOC117885645	732	7.06366	1.07075	47.9717	4.32416e-12	2.2142e-11
TRIM63	1994	7.06365	1.07073	47.9716	4.32442e-12	2.2142e-11
NMRK2	1157	6.99022	1.01814	45.5739	1.46985e-11	7.24684e-11
LOC117873935	930	6.83109	0.90684	40.7783	1.70512e-10	7.67448e-10
LOC117876307	2579	6.83109	0.90684	40.7783	1.70512e-10	7.67448e-10
KLHL30	2335	6.83109	0.90684	40.7783	1.70512e-10	7.67448e-10
PPP1R3A	4373	6.83109	0.906834	40.7783	1.70516e-10	7.67448e-10
LOC117875750	1852	6.74441	0.847802	38.3803	5.82167e-10	2.51008e-09
ART1	1793	6.65221	0.786275	35.9823	1.99116e-09	8.15741e-09
ASB12	1491	6.6522	0.786269	35.9823	1.9912e-09	8.15741e-09
MYL10	754	6.59839	3.02864	216.533	5.16053e-49	1.24841e-47
GMFG	772	6.5537	0.722019	33.5842	6.82437e-09	2.66304e-08
SLN	704	6.47152	3.39658	279.937	7.75233e-63	2.55442e-61
LOC117880870	4624	6.44796	0.654767	31.186	2.34456e-08	8.73687e-08
LOC117886134	1455	6.44796	0.65476	31.1859	2.3446e-08	8.73687e-08
LOC117873641	3297	6.44796	0.654754	31.1859	2.34465e-08	8.73687e-08
MYOZ1	1713	6.37635	2.82645	183.668	7.66626e-42	1.48554e-40
ASB10	2957	6.33386	0.584232	28.7876	8.07683e-08	2.85529e-07
LOC117881735	738	6.33386	0.584232	28.7876	8.07683e-08	2.85529e-07
C10H15orf48	2385	6.33386	0.584232	28.7876	8.07683e-08	2.85529e-07
EBI3	2476	6.33386	0.584232	28.7876	8.07683e-08	2.85529e-07
LOC117869140	3511	6.33386	0.584232	28.7876	8.07683e-08	2.85529e-07
SMTNL1	1676	6.33386	0.584226	28.7875	8.07698e-08	2.85529e-07
LOC117869756	3424	6.33385	0.58422	28.7875	8.07713e-08	2.85529e-07
SOWAHD	3469	6.20995	0.5101	26.3891	2.79106e-07	9.29326e-07
LOC117870650	1537	6.20995	0.510081	26.389	2.7912e-07	9.29326e-07
LOC117876312	537	6.15438	2.6278	155.57	1.05105e-35	1.70953e-34
SRL	3641	6.14439	3.09439	219.176	1.36837e-49	3.37981e-48
LOC117879107	1595	6.11763	3.71636	341.513	2.9878e-76	1.23461e-74
LOC117869604	1398	6.0744	0.431965	23.9906	9.68065e-07	3.04798e-06
LOC117871880	1803	6.0744	0.431959	23.9906	9.6808e-07	3.04798e-06
LOC117872582	1031	6.0744	0.431959	23.9906	9.6808e-07	3.04798e-06
SPI1	1584	6.0744	0.431959	23.9906	9.6808e-07	3.04798e-06
HSPB3	1217	6.0744	0.431959	23.9906	9.6808e-07	3.04798e-06
LOC117887393	1562	6.0744	0.431959	23.9906	9.6808e-07	3.04798e-06
LOC117867165	3084	6.0744	0.431959	23.9906	9.6808e-07	3.04798e-06
LOC117868827	2495	6.0744	0.431959	23.9906	9.6808e-07	3.04798e-06
RDH8	1293	6.0744	0.431959	23.9906	9.6808e-07	3.04798e-06
ATP2A1	2096	6.06852	5.18463	934.971	2.45332e-205	4.51913e-203
VIL1	4438	5.95997	5.49439	1137.87	1.93853e-249	5.02343e-247
RHCG	2290	5.92477	0.349358	21.5919	3.37266e-06	1.00125e-05
LOC117870094	867	5.92477	0.349358	21.5919	3.37266e-06	1.00125e-05
ACTA1	1528	5.82173	7.90626	5065.88	0	0
MYH7B	5342	5.81208	4.6167	620.323	6.36068e-137	5.82326e-135
LOC117872805	1445	5.80923	3.14491	220.02	8.95382e-50	2.21513e-48
LOC117880763	2110	5.78821	1.62251	68.4922	1.27383e-16	8.7926e-16
SLC13A4	4159	5.75781	0.261763	19.1932	1.18132e-05	3.2767e-05
LOC117880978	3881	5.75781	0.261763	19.1932	1.18132e-05	3.2767e-05
LOC117884844	353	5.75781	0.261763	19.1932	1.18132e-05	3.2767e-05
LOC117884802	2438	5.75781	0.261763	19.1932	1.18132e-05	3.2767e-05
MYF5	886	5.74036	2.26786	113.618	1.57981e-26	1.8594e-25
AMPD1	2472	5.69555	1.55007	63.826	1.35905e-15	8.78582e-15
MYF6	910	5.62965	2.17421	104.341	1.70294e-24	1.81438e-23
TNNC2	1003	5.58414	6.60437	2240.96	0	0
LOC117873481	2638	5.56897	0.168521	16.7944	4.16556e-05	0.000106895
LOC117883096	2218	5.56897	0.168521	16.7944	4.16556e-05	0.000106895
HTR3A	2542	5.56897	0.168521	16.7944	4.16556e-05	0.000106895
ESRP1	3024	5.56897	0.168515	16.7944	4.16561e-05	0.000106895
LOC117875399	824	5.56897	0.168515	16.7944	4.16561e-05	0.000106895
LOC117878578	2520	5.56897	0.168515	16.7944	4.16561e-05	0.000106895
KLHL33	2960	5.56897	0.168515	16.7944	4.16561e-05	0.000106895
LOC117887677	1410	5.56897	0.168515	16.7944	4.16561e-05	0.000106895
LOC117887825	2227	5.56897	0.168515	16.7944	4.16561e-05	0.000106895
ACTN3	3285	5.51605	6.44695	2012.04	0	0
MYH1	6043	5.51012	7.11908	3057.06	0	0
CKM	1332	5.45304	6.29052	1806.72	0	0
LOC117869330	3520	5.43396	1.35145	52.1994	5.01426e-13	2.73796e-12
PI16	2831	5.40916	5.02454	780.445	9.63325e-172	1.26968e-169
LOC117869139	9846	5.37542	1.30824	49.882	1.63273e-12	8.57239e-12
LOC117889464	2017	5.35163	0.0688467	14.3955	0.000148156	0.000350157
LOC117873895	4378	5.35163	0.0688467	14.3955	0.000148156	0.000350157
LOC117869766	3685	5.35163	0.0688467	14.3955	0.000148156	0.000350157
PLA1A	2099	5.35163	0.0688467	14.3955	0.000148156	0.000350157
LOC117870443	3853	5.35163	0.0688467	14.3955	0.000148156	0.000350157
LOC117872065	3210	5.35163	0.0688467	14.3955	0.000148156	0.000350157
LOC117872248	1714	5.35163	0.0688467	14.3955	0.000148156	0.000350157
NPSR1	1645	5.35163	0.0688467	14.3955	0.000148156	0.000350157
LOC117872822	1042	5.35163	0.0688467	14.3955	0.000148156	0.000350157
NKX6-3	1506	5.35163	0.0688467	14.3955	0.000148156	0.000350157
LOC117871698	1323	5.35163	0.0688467	14.3955	0.000148156	0.000350157
C6H9orf135	897	5.35163	0.0688467	14.3955	0.000148156	0.000350157
TEX50	870	5.35163	0.0688467	14.3955	0.000148156	0.000350157
LOC117882278	1334	5.35163	0.0688467	14.3955	0.000148156	0.000350157
LHX8	1880	5.35163	0.0688467	14.3955	0.000148156	0.000350157
BRS3	1440	5.35163	0.0688467	14.3955	0.000148156	0.000350157
LOC117883317	1022	5.35163	0.0688467	14.3955	0.000148156	0.000350157
LOC117884327	3827	5.35163	0.0688467	14.3955	0.000148156	0.000350157
R3HDML	1511	5.35163	0.0688467	14.3955	0.000148156	0.000350157
LOC117885917	1300	5.35163	0.0688467	14.3955	0.000148156	0.000350157
LOC117885998	2182	5.35163	0.0688467	14.3955	0.000148156	0.000350157
LOC117887200	1968	5.35163	0.0688467	14.3955	0.000148156	0.000350157
LOC117887619	1116	5.35163	0.0688467	14.3955	0.000148156	0.000350157
SBK3	3745	5.35163	0.0688467	14.3955	0.000148156	0.000350157
LOC117888941	652	5.35163	0.0688467	14.3955	0.000148156	0.000350157
LOC117869411	810	5.35163	0.0688467	14.3955	0.000148156	0.000350157
LOC117869710	1229	5.35163	0.0688467	14.3955	0.000148156	0.000350157
LOC117869813	1535	5.35163	0.0688467	14.3955	0.000148156	0.000350157
ANXA9	2665	5.31441	1.26372	47.5681	5.31262e-12	2.6967e-11
LOC117887361	3674	5.27489	7.47902	3686.79	0	0
TNNI2	1082	5.16309	4.98069	731.538	4.14808e-161	4.95468e-159
LOC117889186	3362	5.11419	1.1213	40.6488	1.82199e-10	8.16452e-10
WFIKKN1	2845	5.11419	1.12129	40.6487	1.82204e-10	8.16452e-10
HHATL	2032	5.11419	1.12132	40.6487	1.82205e-10	8.16452e-10
MYL1	1220	5.1097	5.09984	786.323	5.07857e-173	6.87135e-171
RLBP1	1733	5.08254	2.77865	152.688	4.48107e-35	7.10697e-34
PITX3	959	5.07529	1.7246	67.5177	2.08799e-16	1.41643e-15
LOC117869628	974	5.07529	1.72459	67.5176	2.0882e-16	1.41643e-15
TNNT3	1308	5.06719	5.25991	869.73	3.73409e-191	6.07346e-189
NPB	483	4.7696	2.24461	96.4585	9.11333e-23	8.92593e-22
C5H4orf54	5542	4.75825	5.40912	910.273	5.73711e-200	1.00821e-197
LOC117888991	1019	4.74868	5.46847	862.744	1.23286e-189	1.96345e-187
CXCL14	1076	4.69022	1.434	49.3818	2.10689e-12	1.09603e-11
ADPRHL1	1888	4.64578	1.81996	67.3242	2.3034e-16	1.55757e-15
LOC117889202	615	4.63776	2.62703	125.619	3.72596e-29	4.87724e-28
SYNPO2L	5213	4.60854	4.57637	502.567	2.62757e-111	1.82604e-109
LOC117878690	318	4.56704	3.9415	273.686	1.78461e-61	5.66076e-60
LOC117885995	2230	4.564	2.92985	154.838	1.51902e-35	2.45241e-34
LOC117873629	2061	4.52694	4.26606	398.501	1.16777e-88	5.89242e-87
LOC117870259	865	4.52422	2.04762	78.6061	7.58148e-19	6.01521e-18
TXLNB	6167	4.5048	2.5166	112.317	3.04441e-26	3.52621e-25
SHISA6	2755	4.44922	3.57251	240.325	3.3405e-54	9.31988e-53
MYL3	1541	4.41646	3.9627	314.392	2.41299e-70	9.10917e-69
LOC117878176	2373	4.3844	0.654562	22.4541	2.15221e-06	6.534e-06
LOC117875558	11641	4.38394	1.6221	53.9917	2.01342e-13	1.13801e-12
MYOZ2	2469	4.33312	3.88928	292.637	1.32427e-65	4.56007e-64
OBSCN	37197	4.32819	6.10063	1307.61	2.51424e-286	8.93959e-284
CASQ2	4962	4.31926	3.94813	303.977	4.4798e-68	1.59283e-66
PERM1	3908	4.3142	1.17015	36.0031	1.97e-09	8.07706e-09
CSF2RB	1916	4.26886	1.85028	63.1886	1.8783e-15	1.20813e-14
SIGLEC1	6746	4.26049	0.584034	20.2225	6.89375e-06	1.96786e-05
TTN	100643	4.25973	10.9919	7245.93	0	0
LOC117879227	493	4.24335	4.78728	533.454	5.00632e-118	3.94544e-116
LRRC10B	2235	4.24077	1.12112	33.8008	6.10545e-09	2.3924e-08
LOC117868616	1075	4.24076	1.12111	33.8007	6.10579e-09	2.3924e-08
LMOD3	5595	4.21891	3.16809	169.695	8.62538e-39	1.51579e-37
CSRP3	1309	4.1953	2.26707	86.0354	1.76745e-20	1.52842e-19
LOC117883473	242	4.16624	2.24421	83.8691	5.2865e-20	4.46056e-19
LOC117872935	2610	4.1634	1.07036	31.6083	1.88622e-08	7.09469e-08
LOC117880689	5125	4.16339	1.07035	31.6082	1.88632e-08	7.09469e-08
LOC117885522	4408	4.14658	5.26146	638.65	6.57e-141	6.35751e-139
ERFE	3522	4.14425	3.10549	158.913	1.95538e-36	3.23897e-35
LOC117882948	2721	4.12493	0.509895	18.006	2.20213e-05	5.88103e-05
AMDHD1	1942	4.12493	0.509888	18.0059	2.20216e-05	5.88103e-05
LOC117880622	1831	4.12493	0.509911	18.0059	2.20216e-05	5.88103e-05
IL13RA2	5884	4.12493	0.509911	18.0059	2.20216e-05	5.88103e-05
ARL14	4519	4.12493	0.509911	18.0059	2.20216e-05	5.88103e-05
LOC117883621	845	4.12493	0.509911	18.0059	2.20216e-05	5.88103e-05
TMEM268	4328	4.12493	0.509911	18.0059	2.20216e-05	5.88103e-05
TRDN	4143	4.10631	2.19741	79.55	4.70179e-19	3.76167e-18
SPACA4	1527	4.04379	3.31873	180.33	4.10655e-41	7.78005e-40
MYBPC1	4443	4.01633	5.1444	638.884	5.84321e-141	5.69025e-139
LOC117870670	1695	4.01277	2.31154	84.5626	3.72248e-20	3.17418e-19
CHRNB1	1675	4.01146	2.12424	73.107	1.22806e-17	9.02683e-17
DUSP27	4101	4.00703	1.65681	50.1854	1.39883e-12	7.38236e-12
XIRP1	9245	4.00487	4.1928	331.354	4.87449e-74	1.95094e-72
SMYD1	3158	4.00094	3.09246	151.089	1.00233e-34	1.56854e-33
ARX	1862	3.99496	0.963168	27.2576	1.78072e-07	6.06763e-07
DMGDH	2910	3.98429	2.28936	82.4274	1.09623e-19	9.05964e-19
SGCA	1473	3.97842	2.09903	70.97	3.62697e-17	2.58672e-16
CACNG1	953	3.97841	2.09901	70.9698	3.6274e-17	2.58672e-16
LOC117873456	936	3.97531	0.431754	15.8076	7.01194e-05	0.000174349
LOC117870697	2301	3.9753	0.43177	15.8076	7.01205e-05	0.000174349
STAC3	1835	3.95241	3.56224	209.013	2.25489e-47	5.16868e-46
MYL2	700	3.91201	2.91459	129.054	6.60051e-30	8.84445e-29
METTL21C	1890	3.90275	0.906446	25.1023	5.43693e-07	1.76079e-06
LOC117879379	4805	3.90275	0.906418	25.1022	5.43704e-07	1.76079e-06
PGLYRP1	2239	3.87246	1.26333	34.4376	4.40137e-09	1.74967e-08
SCN4A	7314	3.85583	1.5495	43.7832	3.66832e-11	1.74992e-10
MAG	5212	3.83482	4.70053	446.667	3.83214e-99	2.2193e-97
CX3CR1	2203	3.80835	0.349159	13.6315	0.000222416	0.000512983
AGT	2184	3.80835	0.349159	13.6315	0.000222416	0.000512983
LOC117867258	1129	3.80835	0.349159	13.6315	0.000222416	0.000512983
LOC117883469	136	3.80834	0.349175	13.6315	0.000222419	0.000512983
MSS51	2096	3.80834	0.349175	13.6315	0.000222419	0.000512983
SGCG	1466	3.80424	0.84742	22.9626	1.65188e-06	5.07967e-06
LOC117876366	570	3.80424	0.84742	22.9626	1.65188e-06	5.07967e-06
UPP2	4083	3.80424	0.84742	22.9626	1.65188e-06	5.07967e-06
APOA2	591	3.80424	0.84742	22.9626	1.65188e-06	5.07967e-06
LOC117871915	829	3.80424	0.847414	22.9625	1.65191e-06	5.07967e-06
LOC117870095	1376	3.80113	1.75658	51.0211	9.1378e-13	4.89173e-12
KLHL40	2061	3.80008	2.45755	88.4161	5.30361e-21	4.72809e-20
LOC117884031	728	3.75469	3.16729	147.501	6.09781e-34	9.37921e-33
LOC117870267	164	3.74683	1.47334	30.2416	3.81449e-08	1.39254e-07
MSC	1687	3.72223	4.21594	307.633	7.15774e-69	2.60559e-67
LOC117885018	2295	3.70846	1.69069	46.8257	7.75899e-12	3.8958e-11
LOC117886225	3822	3.7024	3.03955	131.948	1.53566e-30	2.11519e-29
VIT	4555	3.69894	2.07315	63.4513	1.64377e-15	1.0597e-14
CPT1B	1761	3.69893	2.07315	63.451	1.64406e-15	1.0597e-14
MLPH	2645	3.69851	0.785865	20.8407	4.99122e-06	1.45163e-05
LOC117874261	3203	3.69851	0.785888	20.8406	4.99123e-06	1.45163e-05
LOC117870485	3685	3.69851	0.785888	20.8406	4.99123e-06	1.45163e-05
LOC117879254	372	3.6985	0.785881	20.8406	4.99132e-06	1.45163e-05
LOC117869485	3374	3.6985	0.785881	20.8406	4.99132e-06	1.45163e-05
TNNI1	1211	3.69406	5.20592	600.794	1.12472e-132	9.99761e-131
LOC117886200	2775	3.68691	1.43363	37.4667	9.29881e-10	3.93059e-09
LOC117870473	2320	3.65177	1.12092	28.1042	1.14955e-07	3.99988e-07
LOC117881731	3880	3.64095	1.84989	52.0223	5.48727e-13	2.98134e-12
LOC117888981	3261	3.6195	0.261558	11.4833	0.000702231	0.00150308
LOC117886327	1308	3.6195	0.261574	11.4833	0.000702239	0.00150308
SYTL1	2342	3.60945	1.62173	42.6685	6.48477e-11	3.02366e-10
ADAMTSL5	4038	3.60115	2.43729	81.1518	2.09029e-19	1.70083e-18
LOC117888405	1970	3.58974	1.99334	57.2426	3.85232e-14	2.28376e-13
LOC117889059	4321	3.58441	0.721625	18.7392	1.49869e-05	4.11091e-05
TMEM140	1768	3.5844	0.721619	18.7392	1.49871e-05	4.11091e-05
LOC117871126	3951	3.5844	0.721619	18.7392	1.49871e-05	4.11091e-05
MINDY4B	1270	3.5844	0.721619	18.7392	1.49871e-05	4.11091e-05
LOC117876296	3138	3.5844	0.721613	18.7391	1.49874e-05	4.11091e-05
ACTC1	1566	3.516	8.05487	3429.66	0	0
NR0B2	2515	3.49554	1.30768	31.2569	2.26046e-08	8.4396e-08
TNNC1	1387	3.48786	3.98122	239.258	5.7092e-54	1.57559e-52
PAX7	6338	3.48376	4.09619	258.962	2.8893e-58	8.64472e-57
SST	892	3.48335	1.01754	23.959	9.84111e-07	3.09526e-06
ADM	1507	3.48013	3.49413	168.757	1.38237e-38	2.40718e-37
DPT	2368	3.4777	3.4342	161.494	5.33494e-37	9.0128e-36
LOC117882338	2918	3.4605	0.654373	16.6615	4.46778e-05	0.000114057
LOC117873626	2345	3.4605	0.654373	16.6615	4.46778e-05	0.000114057
LOC117885527	599	3.4605	0.654373	16.6615	4.46778e-05	0.000114057
BEST3	3510	3.4605	0.654366	16.6615	4.46785e-05	0.000114057
ANKRD35	3831	3.4605	0.654366	16.6615	4.46785e-05	0.000114057
LDB3	9593	3.45866	5.53347	685.583	4.08248e-151	4.52297e-149
LOC117886647	5877	3.41592	6.47969	1252.45	2.43814e-274	7.76598e-272
LOC117888921	3067	3.40217	0.168316	9.37108	0.00220436	0.00431423
LOC117868949	1066	3.40217	0.168316	9.37108	0.00220436	0.00431423
ESPNL	4464	3.40217	0.168332	9.37106	0.00220438	0.00431423
MYOM3	5212	3.39858	2.51545	79.4787	4.87463e-19	3.89556e-18
LOC117869833	3077	3.39857	2.51541	79.4778	4.87677e-19	3.89556e-18
ITGB7	2091	3.39114	0.962963	21.9148	2.85032e-06	8.53495e-06
LOC117870507	3908	3.39113	0.962957	21.9147	2.85038e-06	8.53495e-06
APOBEC2	930	3.37536	2.86948	102.582	4.13813e-24	4.32158e-23
HSPB1	861	3.36188	4.2084	266.449	6.74408e-60	2.07884e-58
LRRC71	2352	3.36134	2.5898	82.7554	9.28615e-20	7.72448e-19
TRNAY-GUA_1	73	3.35223	1.2172	27.191	1.84312e-07	6.26766e-07
LOC117882246	1677	3.34287	1.81919	45.0558	1.91494e-11	9.35386e-11
MPO	4229	3.32495	0.583851	14.6119	0.000132081	0.000315335
FGF21	1443	3.32494	0.583822	14.6118	0.000132082	0.000315335
KEL	7875	3.32494	0.583845	14.6118	0.000132083	0.000315335
LOC117879108	432	3.32494	0.583845	14.6118	0.000132083	0.000315335
SP5	2035	3.32494	0.583845	14.6118	0.000132083	0.000315335
LOC117886017	914	3.32494	0.583845	14.6118	0.000132083	0.000315335
LOC117867347	2444	3.32494	0.583845	14.6118	0.000132083	0.000315335
LOC117878498	3355	3.32494	0.583839	14.6118	0.000132084	0.000315335
NPPC	847	3.32494	0.583839	14.6118	0.000132084	0.000315335
NEB	19995	3.31422	6.90421	1572.6	0	0
LOC117879922	1693	3.31001	1.62152	37.7675	7.96968e-10	3.38845e-09
LOC117878341	540	3.29263	0.906232	19.8928	8.19091e-06	2.3149e-05
LOC117872503	736	3.29262	0.906241	19.8927	8.19125e-06	2.3149e-05
PMEL	2348	3.28852	5.74672	735.96	4.53091e-162	5.49786e-160
LOC117889140	1543	3.28566	2.95642	105.204	1.10187e-24	1.18387e-23
LOC117871691	242	3.27487	1.16977	25.1849	5.20888e-07	1.68854e-06
ST14	5206	3.27485	1.16976	25.1846	5.20953e-07	1.68854e-06
LOC117885606	4281	3.24391	4.14622	242.234	1.28119e-54	3.59416e-53
PLXDC1	4731	3.23441	3.60627	164.632	1.10094e-37	1.88915e-36
CHRNG	2002	3.23256	3.73621	180.446	3.87327e-41	7.36548e-40
LOC117870482	1539	3.22573	4.36762	280.354	6.28793e-63	2.08087e-61
USH2A	15796	3.2079	2.66033	81.4809	1.76966e-19	1.44686e-18
SLC25A4	1241	3.20509	2.14827	55.0048	1.20234e-13	6.91076e-13
NIPAL4	2803	3.1931	1.12073	23.1985	1.46109e-06	4.52382e-06
KLHL31	5457	3.19029	2.95628	100.692	1.07466e-23	1.09977e-22
RYR1	15177	3.18946	7.84464	2652.18	0	0
FHL1	1979	3.18877	4.19549	244.414	4.28738e-55	1.22294e-53
LOC117880904	2790	3.18689	0.847238	17.8958	2.33331e-05	6.20549e-05
REC114	1308	3.18689	0.847238	17.8958	2.33331e-05	6.20549e-05
LOC117870358	1622	3.18688	0.847248	17.8958	2.3334e-05	6.20549e-05
IQCA1L	3022	3.17532	0.509712	12.5955	0.000386669	0.000860282
MTTP	4296	3.17532	0.509712	12.5955	0.000386669	0.000860282
LOC117876620	1434	3.17532	0.509706	12.5955	0.000386674	0.000860282
LOC117869625	1927	3.17532	0.509706	12.5955	0.000386674	0.000860282
MPEG1	3088	3.1696	2.12348	53.0502	3.2514e-13	1.80635e-12
CD40	1833	3.16479	1.99294	47.7504	4.84075e-12	2.46536e-11
LOC117885274	11668	3.15686	4.33999	266.287	7.31368e-60	2.24536e-58
ERBB4	6414	3.1512	1.69031	37.1479	1.09502e-09	4.60446e-09
LEPR	5427	3.15119	1.69033	37.1479	1.09502e-09	4.60446e-09
LOC117877387	1186	3.14079	6.36616	1032.48	1.56659e-226	3.32662e-224
ACTN2	4367	3.13466	4.02815	211.822	5.49906e-48	1.29346e-46
MYOCD	5770	3.13321	2.09825	51.1053	8.75426e-13	4.69134e-12
LOC117876293	1390	3.1271	1.3075	26.5403	2.58103e-07	8.63488e-07
LOC117876270	2698	3.12671	1.30756	12.3178	0.000448651	0.000991104
MUSTN1	918	3.11563	2.31058	59.7642	1.06931e-14	6.57629e-14
PDLIM3	3491	3.11031	2.5894	73.7158	9.02118e-18	6.6824e-17
LOC117880469	2158	3.10666	2.19646	54.468	1.57997e-13	8.99338e-13
NLRC5	8198	3.10643	1.06997	21.2347	4.0635e-06	1.19294e-05
INPP5D	4831	3.10643	1.06997	21.2346	4.06359e-06	1.19294e-05
LOC117868481	1867	3.10643	1.06997	21.2346	4.06359e-06	1.19294e-05
GJB1	2233	3.10525	4.75557	346.187	2.86806e-77	1.20798e-75
LOC117884432	2842	3.07279	0.785683	15.9278	6.58051e-05	0.000164183
LOC117884737	4613	3.07279	0.785699	15.9278	6.58063e-05	0.000164183
LOC117868693	1772	3.07201	2.17246	52.542	4.21148e-13	2.31699e-12
LOC117872658	3243	3.0645	2.37493	61.2099	5.13017e-15	3.22381e-14
CLDN19	580	3.05937	4.23681	236.219	2.62487e-53	7.06544e-52
LOC117872897	3589	3.05368	1.26295	24.5992	7.05827e-07	2.25903e-06
LOC117867677	3609	3.04488	1.62134	33.2759	7.99659e-09	3.10226e-08
SCARA5	1939	3.04004	5.24279	467.103	1.36798e-103	8.57173e-102
UNC45B	3206	3.03975	2.91305	90.5748	1.78115e-21	1.62773e-20
HJV	2134	3.0175	1.75597	36.6572	1.40834e-09	5.85775e-09
LOC117888488	3393	3.0175	1.75599	36.6572	1.4084e-09	5.85775e-09
MOGAT1	1931	3.00836	0.431577	10.6198	0.00111886	0.00230703
LOC117886488	709	3.00836	0.431571	10.6197	0.00111887	0.00230703
LOC117871316	270	3.00836	0.431571	10.6197	0.00111887	0.00230703
CAVIN4	1199	3.00836	0.431571	10.6197	0.00111887	0.00230703
LOC117875326	4641	3.00836	0.431571	10.6197	0.00111887	0.00230703
LOC117877150	1297	3.00836	0.431571	10.6197	0.00111887	0.00230703
REN	3567	3.00836	0.431571	10.6197	0.00111887	0.00230703
NMUR2	1399	3.00836	0.431571	10.6197	0.00111887	0.00230703
LOC117886635	1806	3.00836	0.431571	10.6197	0.00111887	0.00230703
LOC117886965	2419	3.00836	0.431571	10.6197	0.00111887	0.00230703
LOC117888668	3294	3.00836	0.431571	10.6197	0.00111887	0.00230703
LOC117881886	876	3.00835	0.431565	10.6197	0.00111888	0.00230703
LOC117867618	576	3.00835	0.431565	10.6197	0.00111888	0.00230703
LOC117888576	1491	3.00117	3.0112	95.4392	1.52501e-22	1.47569e-21
HSPB6	833	2.99856	6.17537	850.279	6.32153e-187	9.9639e-185
LOC117879885	6035	2.97772	1.99273	43.4348	4.38317e-11	2.07668e-10
LOC117883556	4115	2.9763	1.21701	22.6795	1.91394e-06	5.84194e-06
LOC117876234	5608	2.96972	3.69317	153.683	2.71706e-35	4.34076e-34
CLEC3B	2554	2.96809	3.10315	100.323	1.29437e-23	1.31931e-22
unassigned_gene_11	73	2.9537	1.96523	8.03293	0.00459344	0.00850231
LOC117888329	2153	2.95003	1.84935	38.1499	6.55115e-10	2.81271e-09
TMC4	2971	2.94974	1.39241	26.0718	3.28958e-07	1.08886e-06
RSKR	778	2.94889	0.721404	13.9931	0.000183481	0.000429023
SMPX	6500	2.94888	0.721414	13.9931	0.000183487	0.000429023
FAM110D	2292	2.94888	0.721414	13.9931	0.000183487	0.000429023
LOC117875749	949	2.94888	0.72143	13.993	0.00018349	0.000429023
RBM24	3107	2.9478	4.15108	209.908	1.43867e-47	3.32264e-46
LOC117871381	615	2.92832	8.09835	2720.07	0	0
JPH2	6394	2.92744	4.65507	294.723	4.65038e-66	1.60859e-64
MSTN	2512	2.92181	2.45638	60.4144	7.68492e-15	4.77039e-14
KLHL41	2172	2.91574	5.61211	560.94	5.24863e-124	4.40914e-122
CAV3	2965	2.91004	3.11571	98.1052	3.9674e-23	3.94906e-22
FLNC	9426	2.90522	9.81776	3691.04	0	0
LOC117888389	5376	2.89348	7.56658	1391.19	1.72703e-304	6.7704e-302
LOC117870284	2441	2.88794	2.41611	10.1186	0.00146784	0.00296458
CD74	2572	2.86999	5.00991	364.21	3.41095e-81	1.54748e-79
LOC117870286	1279	2.86083	1.65601	30.9991	2.58154e-08	9.58922e-08
TJP3	3532	2.85736	6.95859	1304.5	1.19048e-285	4.13663e-283
LOC117883426	926	2.8543	1.78764	34.4057	4.47407e-09	1.77765e-08
PROB1	7193	2.84465	2.01966	41.2197	1.36045e-10	6.17508e-10
LOC117884942	3444	2.84331	4.59073	269.021	1.85428e-60	5.76221e-59
CRIP1	691	2.82783	4.72394	292.308	1.56218e-65	5.35519e-64
LPXN	929	2.81952	0.348977	8.69418	0.00319228	0.00608424
FOXA2	2884	2.81952	0.348977	8.69418	0.00319228	0.00608424
LOC117882061	739	2.81952	0.348977	8.69418	0.00319228	0.00608424
LOC117887021	634	2.81952	0.348977	8.69418	0.00319228	0.00608424
LOC117872598	2085	2.81951	0.34897	8.69416	0.00319231	0.00608424
GJE1	950	2.81951	0.34897	8.69416	0.00319231	0.00608424
SULT1B1	3027	2.81951	0.34897	8.69416	0.00319231	0.00608424
DOCK8	9063	2.81951	0.34897	8.69416	0.00319231	0.00608424
ADIPOQ	2550	2.81951	0.34897	8.69416	0.00319231	0.00608424
PTGIR	1792	2.81951	0.34897	8.69416	0.00319231	0.00608424
LOC117885846	755	2.81951	0.348986	8.69414	0.00319235	0.00608424
LOC117879156	714	2.81931	7.11724	1411.16	0	3.36104e-306
LOC117876622	1410	2.81333	0.654196	12.0974	0.000504932	0.0011051
LOC117879097	1704	2.81332	0.654184	12.0973	0.000504946	0.0011051
LOC117882336	68	2.81332	0.654184	12.0973	0.000504946	0.0011051
LOC117885115	3176	2.81332	0.654155	12.0973	0.000504952	0.0011051
NRAP	6233	2.80997	0.906065	15.5056	8.2263e-05	0.000202177
CLIC5	3722	2.80997	0.906059	15.5055	8.22644e-05	0.000202177
PLD4	2363	2.80787	1.12053	18.9156	1.36634e-05	3.77008e-05
LOC117868459	207	2.80399	5.10852	29.6238	5.24582e-08	1.89248e-07
S100A13	1122	2.79555	5.44578	468.924	5.4935e-104	3.48507e-102
LOC117881007	2697	2.77497	2.58883	61.4022	4.65287e-15	2.92868e-14
PLK5	3072	2.77029	2.35331	51.1828	8.41544e-13	4.51404e-12
TUBA8	2544	2.76599	2.17207	44.3665	2.72301e-11	1.31497e-10
LOC117873857	1193	2.75775	4.16249	189.909	3.32746e-43	6.7027e-42
SMTN	4478	2.75614	7.5441	1773.54	0	0
CCDC69	2003	2.74604	1.5854	27.3149	1.72872e-07	5.89978e-07
LOC117888781	484	2.74603	1.58535	27.3149	1.72876e-07	5.89978e-07
ALAS2	1148	2.74175	2.41581	52.7745	3.74134e-13	2.06686e-12
RSPO2	991	2.74175	2.41584	52.7744	3.74137e-13	2.06686e-12
MLKL	2717	2.74174	2.41577	52.7741	3.74196e-13	2.06686e-12
LRG1	2516	2.73873	1.43303	23.9028	1.01323e-06	3.18424e-06
LOC117869727	914	2.73101	3.14022	90.0019	2.37934e-21	2.16276e-20
LOC117882048	1558	2.72905	1.26276	20.49	5.99446e-06	1.7274e-05
LOC117882850	470	2.72435	5.45264	451.578	3.2704e-100	1.96083e-98
LOC117872158	4866	2.71566	1.06976	17.0766	3.59022e-05	9.31776e-05
LOC117878961	263	2.70749	2.39509	15.7303	7.30462e-05	0.000180859
TMEM38A	1736	2.70092	3.91312	153.89	2.44746e-35	3.91824e-34
ACADVL	4515	2.69762	1.68993	28.914	7.56632e-08	2.6859e-07
DMC1	2673	2.69587	0.847033	13.6625	0.000218777	0.000505498
LOC117877865	1014	2.69587	0.847033	13.6625	0.000218777	0.000505498
ADRA1B	3916	2.69587	0.847033	13.6625	0.000218777	0.000505498
MUSK	3413	2.68639	2.45598	52.5816	4.12738e-13	2.274e-12
LOC117883152	1348	2.68503	1.54872	25.5034	4.41609e-07	1.44114e-06
unassigned_gene_5	75	2.6637	0.583669	10.2479	0.00136843	0.0027804
LOC117869067	2003	2.6637	0.58364	10.2478	0.00136845	0.0027804
LOC117876233	3944	2.6637	0.583662	10.2478	0.00136845	0.0027804
LOC117888492	3287	2.6637	0.583662	10.2478	0.00136845	0.0027804
GPR12	2092	2.6637	0.583656	10.2478	0.00136847	0.0027804
SERPINF1	1544	2.65636	5.85828	567.893	1.61299e-125	1.36249e-123
LY6G6C	1787	2.65612	2.43594	50.7978	1.02387e-12	5.45432e-12
DUOXA2	3561	2.65097	2.09769	38.9636	4.31783e-10	1.88131e-09
LOC117888392	969	2.65054	6.89879	117.635	2.08437e-27	2.53998e-26
LOC117877947	3125	2.6473	1.21684	18.6817	1.54459e-05	4.22994e-05
BARX2	2015	2.6473	1.21683	18.6816	1.54462e-05	4.22994e-05
NDUFA3	524	2.64721	5.44048	84.4345	3.9715e-20	3.38086e-19
LOC117881911	2105	2.6433	6.67512	468.796	5.85949e-104	3.70189e-102
LOC117885140	9159	2.64206	2.75932	64.249	1.09648e-15	7.12458e-15
COL3A1	5437	2.6372	13.3679	2749.77	0	0
SPHK1	3051	2.63429	2.69338	60.8516	6.1545e-15	3.85324e-14
TNNT2	1416	2.63339	4.21047	181.762	1.99809e-41	3.81861e-40
LOC117869375	2130	2.62665	3.11494	82.7161	9.47264e-20	7.87105e-19
TMEM182	2208	2.6233	1.87877	32.155	1.42353e-08	5.41402e-08
FTL	595	2.62155	4.83627	139.897	2.80417e-32	4.09093e-31
KRT18	1526	2.62049	3.88311	143.137	5.48754e-33	8.18527e-32
LOC117872153	4675	2.61714	1.01718	15.2709	9.31396e-05	0.000227043
TNFAIP8L2	3974	2.60882	2.67636	59.0883	1.50754e-14	9.18281e-14
unassigned_gene_2	969	2.59844	5.95628	583.941	5.20912e-129	4.52513e-127
LOC117867332	1374	2.59663	3.13995	82.594	1.00763e-19	8.34992e-19
LOC117870444	1900	2.59542	1.35028	20.3082	6.59172e-06	1.88804e-05
C1R	2754	2.59542	1.35029	20.3082	6.5919e-06	1.88804e-05
CCDC78	3980	2.59329	2.72658	60.7275	6.55465e-15	4.09706e-14
LOC117888569	3235	2.58425	4.92027	287.81	1.49155e-64	5.04519e-63
PITX1	1627	2.58284	1.62093	25.3495	4.78285e-07	1.55496e-06
RAMP2	440	2.58284	1.62096	25.3493	4.78317e-07	1.55496e-06
C1QTNF3	1367	2.58128	3.03703	75.8209	3.10593e-18	2.38267e-17
LOC117870041	842	2.58046	8.35892	2599.63	0	0
GDF10	2215	2.57831	3.12741	80.8493	2.436e-19	1.97058e-18
LAMB2	4637	2.5773	7.54956	1595.69	0	0
MMP9	4242	2.57266	2.98273	72.4336	1.72745e-17	1.26308e-16
LOC117887689	5366	2.57197	0.7855	11.8612	0.000573155	0.00124301
KCNH3	1701	2.57197	0.7855	11.8612	0.000573155	0.00124301
LOC117871746	14293	2.57196	0.785494	11.8612	0.000573163	0.00124301
LOC117888854	1824	2.57196	0.785488	11.8612	0.000573171	0.00124301
NT5C1A	4735	2.56825	2.71003	58.98	1.59284e-14	9.69076e-14
LOC117888909	3473	2.56457	2.21925	40.475	1.9915e-10	8.89513e-10
LOC117876591	1162	2.56062	1.16939	16.9039	3.93215e-05	0.000101466
LOC117885657	2664	2.56062	1.16939	16.9039	3.93215e-05	0.000101466
LOC117879622	2090	2.55468	1.4725	21.9491	2.79985e-06	8.39351e-06
AGBL1	4163	2.55084	3.0633	75.728	3.25554e-18	2.49244e-17
LOC117886745	2396	2.54854	1.93657	32.0392	1.51093e-08	5.73358e-08
EFEMP2	1801	2.54395	7.17471	1237.13	5.20195e-271	1.62311e-268
TPM2	4523	2.54139	8.52752	1703.25	0	0
LOC117888647	1848	2.53348	4.02502	149.298	2.4684e-34	3.82753e-33
LOC117870774	521	2.53277	3.13984	41.5191	1.16722e-10	5.31754e-10
PPP1R14A	787	2.52566	7.4378	765.622	1.60959e-168	2.08551e-166
XIRP2	10996	2.52527	3.48116	100.791	1.02217e-23	1.04675e-22
LOC117877597	2637	2.52183	1.58518	23.6003	1.18572e-06	3.7012e-06
LOC117883693	4635	2.52183	1.5852	23.6003	1.18572e-06	3.7012e-06
TONSL	1088	2.51296	3.12716	77.3104	1.46095e-18	1.13962e-17
LOC117888979	2606	2.5119	4.79978	252.272	8.30097e-57	2.4174e-55
TMEM272	4747	2.51141	0.962576	13.5029	0.0002382	0.000546456
COL1A1	6239	2.50897	14.4455	1852.54	0	0
LOC117885308	164	2.50804	3.32588	89.0255	3.89755e-21	3.4991e-20
LOC117881011	2946	2.50754	2.83741	62.211	3.08567e-15	1.96406e-14
LOC117870330	13564	2.49675	0.509513	8.45411	0.0036422	0.00685546
LOC117876482	1179	2.49674	0.509507	8.45409	0.00364224	0.00685546
TMEM40	2395	2.49674	0.509507	8.45409	0.00364224	0.00685546
LOC117876573	922	2.49674	0.509523	8.45406	0.00364229	0.00685546
CPSF4L	1611	2.49674	0.509523	8.45406	0.00364229	0.00685546
SDK2	8780	2.4917	6.22542	649.137	3.44172e-143	3.39486e-141
UBE2C	603	2.49054	5.34633	360.996	1.70899e-80	7.68494e-79
MYOM1	8009	2.48955	4.96689	278.579	1.53188e-62	5.00446e-61
LOC117869678	4563	2.48892	2.17172	37.0129	1.17353e-09	4.92509e-09
LOC117870278	8678	2.48752	6.57748	814.128	4.57424e-179	6.41611e-177
LOC117876975	3966	2.48594	2.53289	48.7597	2.89324e-12	1.49593e-11
LOC117877668	2261	2.48179	1.99217	31.9685	1.56691e-08	5.93572e-08
ADAMTSL4	6898	2.47999	6.43275	737.259	2.36445e-162	2.89201e-160
NOG	3044	2.47582	3.91203	132.399	1.22383e-30	1.69947e-29
LOC117888219	1200	2.46842	1.12035	15.1602	9.8763e-05	0.000239842
LGALS12	2151	2.46841	1.12034	15.1601	9.87668e-05	0.000239842
LOC117868176	2765	2.46778	2.45561	45.3863	1.61764e-11	7.93777e-11
TRPV1	3019	2.46463	2.07181	33.635	6.64847e-09	2.59837e-08
LOC117871927	1866	2.46356	2.64155	52.0915	5.29744e-13	2.88127e-12
LOC117869937	773	2.45813	1.54855	21.8755	2.90918e-06	8.7008e-06
RAC2	986	2.44737	2.37393	42.0163	9.05163e-11	4.15337e-10
C1QC	1619	2.44669	3.94088	132.341	1.25998e-30	1.74808e-29
LRRC15	4354	2.43922	7.32998	1269.68	4.38107e-278	1.45614e-275
LOC117889155	504	2.43641	0.721232	10.1084	0.00147595	0.00298017
LOC117867501	1579	2.43265	3.95507	132.323	1.27125e-30	1.76211e-29
SMTNL2	5016	2.42444	4.77859	233.658	9.4961e-53	2.53378e-51
KRT8	2873	2.42251	3.0232	67.1486	2.51793e-16	1.69663e-15
LOC117883927	1614	2.41795	1.75545	25.2197	5.11575e-07	1.6592e-06
LOC117869961	2778	2.41467	3.65642	105.614	8.95714e-25	9.67814e-24
LOC117876260	3832	2.41449	3.33631	83.8847	5.24498e-20	4.42797e-19
LOC117888750	1263	2.41163	3.94063	128.98	6.85011e-30	9.16285e-29
LOC117868439	1869	2.41137	1.39207	18.4999	1.69909e-05	4.61821e-05
HSPB2	1071	2.41137	1.39207	18.4999	1.69909e-05	4.61821e-05
FXYD5	1235	2.40473	4.85755	89.1726	3.61834e-21	3.258e-20
GPD1	1382	2.40386	2.41523	42.0031	9.11305e-11	4.17779e-10
AQP9	2625	2.40245	1.84873	26.8967	2.14629e-07	7.24865e-07
MFSD4A	2849	2.40179	3.00964	65.472	5.89443e-16	3.89287e-15
IFI30	1959	2.3997	3.17605	73.8454	8.44802e-18	6.27304e-17
LOC117878948	733	2.39731	0.90586	11.7775	0.0005995	0.00129535
LOC117868147	2042	2.39731	0.905854	11.7775	0.000599509	0.00129535
COL1A2	4521	2.39245	12.6408	2570.65	0	0
LRRC20	1803	2.39185	2.91146	60.4476	7.55633e-15	4.69629e-14
LOC117870462	3106	2.39148	1.51094	20.1771	7.05912e-06	2.01286e-05
LOC117876653	2766	2.39148	1.51091	20.1771	7.05929e-06	2.01286e-05
LOC117875454	9491	2.3789	2.33122	38.6505	5.06895e-10	2.19544e-09
LOC117889060	1872	2.37724	5.37538	339.195	9.55342e-76	3.91588e-74
IL16	4969	2.37523	1.62078	21.8572	2.93709e-06	8.77763e-06
HSPB7	2703	2.37522	1.62075	21.8572	2.93717e-06	8.77763e-06
LOC117889209	1607	2.37521	3.62983	100.623	1.11241e-23	1.13687e-22
UPK1B	1590	2.36991	1.06955	13.4546	0.000244405	0.000559503
EDN2	2659	2.3699	1.06956	13.4545	0.000244419	0.000559503
LOC117875825	1514	2.3699	1.06958	13.4545	0.000244419	0.000559503
NFE2	2516	2.3699	1.06958	13.4545	0.000244419	0.000559503
EXOSC4	1200	2.36906	4.56826	193.907	4.46142e-44	9.30569e-43
CHP2	1977	2.36681	2.69283	50.4015	1.25299e-12	6.63792e-12
LOC117873464	610	2.3617	1.72287	23.5396	1.22368e-06	3.81667e-06
LOC117880218	2045	2.3617	1.72284	23.5396	1.22371e-06	3.81667e-06
LOC117868180	417	2.3585	2.17152	33.6212	6.69585e-09	2.61622e-08
LOC117868963	1234	2.3568	2.51371	43.6966	3.83431e-11	1.82342e-10
TRIM72	2653	2.35115	5.14793	284.978	6.17913e-64	2.07632e-62
ITGB6	6352	2.35026	1.81824	25.2234	5.1058e-07	1.65632e-06
VEGFD	2212	2.34961	1.21664	15.1361	0.000100031	0.000242764
COL4A4	5590	2.34961	1.21664	15.1361	0.000100031	0.000242764
OLFML1	1625	2.34961	1.21663	15.1361	0.000100033	0.000242764
CHRND	1654	2.34693	3.10143	67.1889	2.467e-16	1.66466e-15
PLAC9	828	2.34508	2.62379	47.0633	6.87306e-12	3.46349e-11
TMEM88	756	2.34367	4.15371	142.413	7.90084e-33	1.1705e-31
DMPK	680	2.34047	1.90773	26.9086	2.13311e-07	7.21095e-07
ABI3	4033	2.34047	1.90767	26.9085	2.13324e-07	7.21095e-07
LSR	2860	2.33991	2.67577	48.7471	2.91187e-12	1.50506e-11
TNFRSF25	809	2.33401	1.35009	16.8209	4.1079e-05	0.000105705
N4BP2L1	1474	2.33401	3.00947	62.1789	3.13634e-15	1.99383e-14
LOC117878091	1495	2.334	1.35009	16.8207	4.10819e-05	0.000105705
HIGD2A	579	2.33231	4.88008	233.843	8.65347e-53	2.31704e-51
C7H10orf71	6285	2.33117	2.43535	40.3602	2.112e-10	9.40038e-10
LOC117869980	805	2.33024	3.28075	75.5976	3.47791e-18	2.65338e-17
IGFLR1	2385	2.3301	3.4804	87.3234	9.21513e-21	8.08783e-20
LOC117881128	152	2.32706	3.08858	65.5449	5.68047e-16	3.75806e-15
LOC117873472	981	2.3216	1.4723	18.5072	1.69263e-05	4.60228e-05
LOC117888390	2328	2.31731	7.05129	154.878	1.48919e-35	2.40678e-34
CDH15	3047	2.31487	5.3662	321.473	6.91874e-72	2.67123e-70
LOC117877965	2502	2.30678	6.43336	649.798	2.47205e-143	2.47027e-141
CCL22	5572	2.30317	1.68953	21.8837	2.89687e-06	8.6691e-06
TLR5	4282	2.30317	1.68956	21.8837	2.89688e-06	8.6691e-06
SLC22A31	2210	2.30063	4.82156	219.148	1.38728e-49	3.42098e-48
LOC117880832	3644	2.29946	3.18778	68.9642	1.00265e-16	6.97112e-16
LOC117879221	520	2.29839	6.684	449.975	7.30572e-100	4.34619e-98
SYPL2	4403	2.2955	5.8434	436.409	6.54643e-97	3.73464e-95
RPS28	371	2.29319	5.64845	350.231	3.77511e-78	1.63506e-76
SLC12A8	4303	2.28679	0.653969	8.4129	0.00372568	0.00700053
LOC117885318	3481	2.28678	0.653979	8.41286	0.00372577	0.00700053
FAT2	14606	2.28678	0.653979	8.41286	0.00372577	0.00700053
LOC117867199	1359	2.28678	0.653979	8.41286	0.00372577	0.00700053
PLA2G7	1995	2.28678	0.654001	8.41285	0.00372577	0.00700053
LOC117888408	2801	2.28038	2.04547	28.6432	8.70172e-08	3.06475e-07
WIF1	2042	2.27832	4.29528	149.423	2.31778e-34	3.59762e-33
LOC117889206	2377	2.27563	3.28067	72.3987	1.75827e-17	1.285e-16
NPR1	3097	2.27368	5.71097	392.608	2.23909e-87	1.11148e-85
ADRB3	4334	2.27341	0.846835	10.1012	0.00148169	0.00298869
LOC117885525	959	2.2734	0.846806	10.1012	0.00148171	0.00298869
HTR4	1713	2.2734	0.846851	10.1012	0.00148171	0.00298869
LOC117870601	5178	2.2734	0.846822	10.1012	0.00148173	0.00298869
THNSL2	1055	2.2734	0.846844	10.1012	0.00148173	0.00298869
MYO1F	3648	2.2734	0.846844	10.1012	0.00148173	0.00298869
LOC117870090	487	2.2734	0.846867	10.1012	0.00148174	0.00298869
TAMALIN	2605	2.27066	5.61828	368.068	4.9313e-82	2.26411e-80
ANPEP	2729	2.26629	4.92796	229.456	7.83349e-52	2.04031e-50
KCNU1	2948	2.26417	1.01699	11.7917	0.000594941	0.00128677
LOC117875556	7615	2.26417	1.01698	11.7917	0.000594951	0.00128677
BLVRB	970	2.26371	5.84067	279.404	1.0129e-62	3.32323e-61
ECSCR	1637	2.26234	3.61153	90.9305	1.48806e-21	1.36397e-20
ADAMTS19	5071	2.26196	2.4552	38.786	4.72908e-10	2.05523e-09
LOC117888259	1488	2.25849	4.60894	182.966	1.09116e-41	2.10376e-40
TMOD4	2907	2.25789	2.56957	42.1662	8.38386e-11	3.85854e-10
LOC117888404	2800	2.25742	1.16921	13.4835	0.000240675	0.000551924
LOC117888984	1081	2.25603	4.68876	192.988	7.08073e-44	1.45312e-42
LOC117884332	923	2.25437	7.34916	1120.28	1.2892e-245	3.17913e-243
ANKRD13B	4231	2.2539	7.48474	1218.77	5.09142e-267	1.55685e-264
GALNT15	3322	2.25224	1.3069	15.1756	9.79624e-05	0.000238104
LOC117877605	3835	2.25224	1.3069	15.1756	9.79624e-05	0.000238104
SLC43A1	1702	2.24911	3.57516	87.6427	7.8415e-21	6.914e-20
FSD2	3261	2.24817	1.43265	16.8682	4.00676e-05	0.000103304
LMNA	1552	2.24805	5.54383	343.83	9.35028e-77	3.89527e-75
LOC117872933	3586	2.24226	3.15112	64.1237	1.16848e-15	7.5763e-15
TBX15	3160	2.24131	4.40359	156.433	6.80803e-36	1.11086e-34
IGFBP6	1922	2.23988	1.75521	21.947	2.80284e-06	8.39999e-06
GRAP	3789	2.23987	1.75523	21.9468	2.80311e-06	8.39999e-06
REM1	1530	2.23945	3.29168	70.8724	3.81084e-17	2.71247e-16
ITGB2	3607	2.23768	3.38887	75.9319	2.93624e-18	2.25589e-17
LOC117870059	2426	2.23625	1.93622	25.3324	4.82547e-07	1.56738e-06
CILP2	3984	2.23137	2.2419	32.1021	1.46282e-08	5.55514e-08
KREMEN2	1926	2.22874	4.03685	119.698	7.36499e-28	9.13988e-27
LOC117870597	1559	2.22703	2.60575	42.2506	8.02949e-11	3.70214e-10
DBX1	1074	2.22516	2.80588	49.0127	2.54313e-12	1.31892e-11
LOC117879172	811	2.22185	7.11047	939.428	2.63503e-206	4.91305e-204
SNAI2	3072	2.2206	3.49949	81.0841	2.16311e-19	1.75727e-18
P3H4	2601	2.22033	5.9834	451.158	4.03809e-100	2.41165e-98
LOC117885223	924	2.2197	3.68994	92.8774	5.56357e-22	5.21849e-21
CHRD	3883	2.21687	4.59481	175.123	5.62763e-40	1.02797e-38
BLOC1S1	734	2.2104	4.79674	200.287	1.80814e-45	3.96623e-44
MYOG	1432	2.20793	4.00272	114.853	8.47733e-27	1.00785e-25
MYL9	2632	2.20363	6.80199	760.103	2.55017e-167	3.27644e-165
ZNF469	14816	2.20282	5.29711	280.342	6.32527e-63	2.08871e-61
NRN1L	2083	2.19919	2.74206	45.7323	1.35566e-11	6.69685e-11
LOC117877929	1365	2.19864	2.6924	44.0418	3.21445e-11	1.54207e-10
USHBP1	2992	2.19803	2.64098	42.3505	7.62982e-11	3.52424e-10
LOC117884343	580	2.19519	7.61756	1262.75	1.40646e-276	4.5752e-274
BPI	3096	2.19415	2.35237	33.892	5.8257e-09	2.28734e-08
TMEM98	1392	2.1934	3.69833	91.401	1.17319e-21	1.08642e-20
SSH3	3067	2.18942	3.45008	76.234	2.51961e-18	1.94262e-17
LOC117876551	3663	2.18933	2.07142	27.1211	1.91099e-07	6.48693e-07
SLC12A5	8184	2.18379	1.81802	22.0406	2.66948e-06	8.02156e-06
LOC117882124	2839	2.18134	1.72263	20.3465	6.46104e-06	1.85299e-05
EFNA4	1004	2.18082	3.03588	55.9816	7.31531e-14	4.26559e-13
LOC117884894	1087	2.17846	1.62058	18.6524	1.56846e-05	4.29113e-05
LOC117887360	5888	2.17845	1.62055	18.6522	1.56863e-05	4.29113e-05
UMODL1	7852	2.175	1.51074	16.9578	3.82195e-05	9.88445e-05
LOC117883470	267	2.175	1.51073	16.9578	3.82205e-05	9.88445e-05
SGO2	4139	2.175	1.51074	16.9577	3.82215e-05	9.88445e-05
PPDPF	848	2.17353	8.59311	1125.54	9.27673e-247	2.32511e-244
LOC117869342	7289	2.17291	4.74727	187.572	1.07708e-42	2.13309e-41
ARC	2170	2.1707	2.6754	42.4633	7.20219e-11	3.33983e-10
LOC117883414	1220	2.16897	2.62337	40.7721	1.71057e-10	7.69471e-10
PBXIP1	2426	2.1677	6.08828	462.925	1.10997e-102	6.87057e-101
NUDT17	1734	2.16757	3.70659	89.9485	2.44436e-21	2.22054e-20
APLNR	4302	2.16653	5.08051	234.589	5.95061e-53	1.59612e-51
LOC117879163	1928	2.16578	6.66808	675.73	5.66839e-149	6.06043e-147
LRRC53	3983	2.16557	1.26237	13.5681	0.000230067	0.000528947
LOC117871382	631	2.16274	5.76886	372.632	5.00066e-83	2.33095e-81
LOC117870594	1559	2.16223	3.10078	57.7899	2.91666e-14	1.74327e-13
ITGA7	5091	2.16113	7.90333	1463.42	3.47921027801406e-320	1.5645191435651e-317
FBLN7	2338	2.15889	1.12014	11.8729	0.00056956	0.00123649
RBPMS	908	2.15889	1.12015	11.8729	0.00056958	0.00123649
LOC117886304	2374	2.15888	1.12016	11.8728	0.000569601	0.00123649
ARPC1B	1588	2.15874	4.70077	179.453	6.37976e-41	1.19828e-39
LOC117869434	4045	2.15777	2.33084	32.315	1.311e-08	5.00597e-08
NAA38	440	2.15454	6.11788	190.68	2.25919e-43	4.58708e-42
PVALEF	945	2.15006	0.962394	10.1775	0.00142166	0.00287892
LOC117887069	504	2.15006	0.962394	10.1775	0.00142166	0.00287892
LOC117888463	2901	2.15006	0.962394	10.1775	0.00142166	0.00287892
CLIC2	3241	2.14787	2.12211	27.2381	1.79876e-07	6.12636e-07
L3HYPDH	1506	2.14745	4.58962	164.537	1.15491e-37	1.97953e-36
LOC117870434	1765	2.14454	4.80003	189.849	3.43017e-43	6.90052e-42
LOC117879297	3303	2.13907	1.96415	23.8528	1.03991e-06	3.26473e-06
CD83	2584	2.13785	0.785296	8.48183	0.00358711	0.00676855
LOC117883489	4903	2.13785	0.785296	8.48183	0.00358711	0.00676855
LOC117869518	1627	2.13785	0.785289	8.48181	0.00358715	0.00676855
FAM151A	2384	2.13784	0.785328	8.48178	0.00358721	0.00676855
LOC117879697	66	2.13784	0.785344	8.48175	0.00358726	0.00676855
CAVIN1	1202	2.13612	4.86268	196.783	1.05177e-44	2.24275e-43
COL6A2	6053	2.12943	9.76414	2688.46	0	0
LOC117869840	2406	2.12033	1.68937	18.7738	1.47172e-05	4.04343e-05
LOC117883258	4153	2.1149	2.99521	51.3073	7.8982e-13	4.24897e-12
SELENOM	964	2.11163	7.5219	1110.15	2.05818e-243	4.99483e-241
SRPX2	3571	2.11096	3.2109	59.8842	1.00607e-14	6.18988e-14
LOC117882073	1525	2.10825	3.17507	58.1988	2.36919e-14	1.42664e-13
BCAS1	3080	2.10749	5.80307	363.495	4.88067e-81	2.2012e-79
LGALS1	671	2.10707	5.57539	311.816	8.78135e-70	3.26662e-68
DMRT2	1951	2.10157	1.47212	15.3877	8.75545e-05	0.000214248
LOC117876305	2473	2.09863	4.29398	128.271	9.79149e-30	1.30063e-28
COL10A1	2693	2.09667	2.01867	23.9918	9.67459e-07	3.04798e-06
LOC117884396	10227	2.09667	2.01866	23.9918	9.67493e-07	3.04798e-06
RASEF	8424	2.09667	2.01869	23.9917	9.67497e-07	3.04798e-06
C1QA	2201	2.09401	4.33827	131.771	1.67952e-30	2.30918e-29
LOC117889174	2946	2.09397	6.50694	572.127	1.9346e-126	1.66169e-124
KIAA0040	3591	2.08903	1.34992	13.6948	0.000215052	0.000497567
LOC117879994	5020	2.08856	2.35221	30.9017	2.7143e-08	1.00583e-07
LOC117882098	945	2.08855	2.35216	30.9017	2.71439e-08	1.00583e-07
TMEM200B	3544	2.08618	4.80739	181.252	2.58214e-41	4.92249e-40
ENDOG	1448	2.08237	3.88027	94.4382	2.52869e-22	2.41934e-21
S100A1	740	2.08108	3.6016	77.3275	1.44832e-18	1.13034e-17
GALNT3	3422	2.07958	1.84832	20.6108	5.62787e-06	1.62501e-05
ITGA5	5538	2.07725	7.43526	1020.85	5.27369e-224	1.10451e-221
DPCD	742	2.07543	2.80549	43.0269	5.39932e-11	2.53767e-10
LOC117875979	3147	2.07336	1.21644	12.0022	0.000531375	0.00115862
ITGB1BP2	620	2.07336	1.21644	12.0022	0.000531375	0.00115862
LOC117888057	1003	2.07336	1.21644	12.0022	0.000531375	0.00115862
LOC117884455	2158	2.07336	1.21646	12.0022	0.000531376	0.00115862
LOC117873353	509	2.07336	1.21646	12.0022	0.000531376	0.00115862
LOC117879325	1679	2.07221	6.25352	475.231	2.33067e-105	1.50353e-103
LOC117871770	2797	2.06902	1.75498	18.9208	1.36262e-05	3.76049e-05
NINJ2	1009	2.06702	2.14673	25.8363	3.7163e-07	1.22322e-06
CSKMT	1096	2.06297	4.1014	108.495	2.09406e-25	2.32507e-24
EML3	1293	2.06095	4.17033	113.68	1.5312e-26	1.80636e-25
LOC117888457	1795	2.06085	3.98805	99.955	1.55898e-23	1.58268e-22
CIB1	1714	2.05882	5.72836	331.073	5.61279e-74	2.24057e-72
HVCN1	1264	2.05809	2.07125	24.1483	8.91941e-07	2.82162e-06
LOC117881082	1697	2.05663	1.65528	17.231	3.30987e-05	8.64592e-05
LOC117868398	2229	2.05631	3.21074	56.9901	4.38001e-14	2.58456e-13
PEAR1	4648	2.05471	5.68919	321.233	7.80607e-72	3.00622e-70
RXFP3	2247	2.05459	2.83626	43.1921	4.96197e-11	2.34002e-10
PDZK1IP1	1235	2.05316	1.06938	10.3101	0.00132302	0.00269778
LOC117870227	1102	2.05316	1.06937	10.3101	0.00132304	0.00269778
LOC117869426	1059	2.04801	1.99159	22.4611	2.14443e-06	6.51553e-06
MAP3K7CL	2775	2.04801	1.99161	22.4611	2.14444e-06	6.51553e-06
SLC4A1	7182	2.04466	4.10773	107.158	4.11048e-25	4.49857e-24
LOC117873117	1470	2.04444	6.3659	499.071	1.5138e-110	1.04726e-108
LOC117868730	3206	2.04407	5.95741	380.745	8.56515e-85	4.07952e-83
LOC117869357	2817	2.04133	4.15792	110.674	6.97333e-26	7.92089e-25
IL6R	2136	2.03652	1.90731	20.7742	5.16738e-06	1.49828e-05
LOC117868497	1291	2.03531	5.45765	269.937	1.17142e-60	3.67003e-59
RASL10B	1788	2.03492	4.86152	179.558	6.05154e-41	1.13803e-39
IQCK	2867	2.03335	2.19487	26.0051	3.40515e-07	1.12565e-06
NTF3	2411	2.02616	0.905678	8.61887	0.00332698	0.00632585
LOC117879095	731	2.02616	0.905678	8.61887	0.00332698	0.00632585
LOC117885216	2944	2.02616	0.905678	8.61887	0.00332698	0.00632585
LOC117868436	1062	2.02616	0.905678	8.61887	0.00332698	0.00632585
BDKRB2	3004	2.02419	1.43246	13.854	0.000197577	0.00045978
ABCC2	2440	2.02419	1.43246	13.854	0.000197577	0.00045978
LOC117868004	2636	2.02419	1.43246	13.854	0.000197577	0.00045978
LOC117879455	1787	2.02333	1.81783	19.0884	1.24803e-05	3.4561e-05
HAPLN4	3615	2.02333	1.81783	19.0884	1.24803e-05	3.4561e-05
CREB3L1	4025	2.0232	7.01596	745.962	3.02984e-164	3.73574e-162
LOC117886689	1964	2.02283	2.12195	24.3206	8.15617e-07	2.59197e-06
TMEM44	3990	2.02168	3.56483	71.2993	3.06943e-17	2.196e-16
LOC117881365	4562	2.01413	4.60664	147.643	5.6781e-34	8.74245e-33
COL21A1	4850	2.01403	4.15772	107.873	2.86521e-25	3.16747e-24
COL5A3	3230	2.01289	9.33085	2372.39	0	0
PTPN7	2020	2.01058	3.00848	47.0885	6.78541e-12	3.42044e-11
PHLDA3	2325	2.00963	3.47911	66.2745	3.92298e-16	2.61801e-15
LOC117878734	1529	2.00824	4.74566	161.665	4.89569e-37	8.27989e-36
TCF15	1311	1.99765	1.96397	20.9548	4.70244e-06	1.37389e-05
LOC117889351	3051	1.99046	2.17092	24.5064	7.4062e-07	2.36741e-06
LOC117876781	2312	1.98998	1.62037	15.7201	7.3441e-05	0.000181748
CFAP70	5084	1.98998	1.62037	15.7201	7.3441e-05	0.000181748
NOP10	477	1.98908	5.14631	209.124	2.13277e-47	4.89609e-46
POU3F2	3854	1.98817	3.23389	54.3652	1.66488e-13	9.45558e-13
PTGES	3772	1.98705	3.68874	75.3997	3.84445e-18	2.92718e-17
RFXANK	1471	1.98665	2.70864	36.8342	1.28612e-09	5.37106e-09
VGLL2	2373	1.98649	3.51772	66.6565	3.23183e-16	2.16717e-15
ADAM15	3545	1.98637	7.55111	1011.08	7.02152e-222	1.4507e-219
unassigned_gene_14	71	1.98555	7.48965	19.7749	8.71186e-06	2.45431e-05
LOC117884240	5696	1.98519	2.352	28.0578	1.17745e-07	4.09508e-07
LOC117883332	2063	1.98238	1.87803	19.2737	1.13253e-05	3.14996e-05
RNASEH2A	1254	1.97729	4.94645	180.305	4.15663e-41	7.86518e-40
unassigned_gene_6	70	1.97691	5.06816	195.933	1.61221e-44	3.40927e-43
LOC117879234	425	1.9759	4.18198	72.0373	2.11168e-17	1.53375e-16
LOC117884973	2688	1.97485	1.16898	10.4827	0.00120497	0.00247049
ETFRF1	650	1.97485	1.169	10.4827	0.00120497	0.00247049
HEMGN	880	1.97485	1.169	10.4827	0.00120497	0.00247049
RHCE	3012	1.97485	1.169	10.4827	0.00120497	0.00247049
LOC117874392	2895	1.97484	1.16899	10.4827	0.00120499	0.00247049
ERP27	2260	1.97484	1.16901	10.4827	0.00120499	0.00247049
C1QB	2356	1.97431	4.29297	114.211	1.17143e-26	1.38301e-25
LOC117887022	2077	1.97321	6.21992	424.216	2.95031e-94	1.64026e-92
ESRRB	3900	1.96849	1.51054	14.0386	0.000179097	0.000419651
HS3ST6	6974	1.96479	1.78665	17.5947	2.73352e-05	7.21936e-05
ADGRF5	5182	1.96415	2.981	44.1299	3.07285e-11	1.47738e-10
LOC117870645	1647	1.96331	1.51049	10.1396	0.00145116	0.0029336
CCDC115	391	1.96139	4.05488	43.8366	3.56959e-11	1.70549e-10
FKBP10	2258	1.95909	7.6419	1042.74	9.21105e-229	2.04098e-226
TGM2	2219	1.95727	4.61979	141.091	1.53699e-32	2.25953e-31
P4HA3	2732	1.95472	3.41876	60.1824	8.64605e-15	5.34531e-14
MYOM2	6730	1.94884	3.3017	54.9726	1.2222e-13	7.017e-13
LOC117879730	1677	1.94857	3.11284	47.8835	4.52304e-12	2.31203e-11
RPS19	572	1.94619	8.196	1287.22	6.75805e-282	2.29608e-279
LOC117874581	4365	1.94605	6.93339	658.209	3.66366e-145	3.78471e-143
LOC117881728	2904	1.94547	1.93582	19.4745	1.01952e-05	2.85052e-05
LMNTD1	2643	1.94546	1.93584	19.4742	1.01966e-05	2.85052e-05
LOC117887987	1314	1.94429	1.68915	15.9177	6.6158e-05	0.000165033
NRM	1269	1.94271	4.11341	97.6085	5.09845e-23	5.05514e-22
ADAMTSL2	3690	1.94244	1.39168	12.3598	0.000438673	0.000969901
TBX1	2454	1.9391	4.09414	95.9519	1.1771e-22	1.14775e-21
PPEF2	4802	1.93906	1.01678	8.80117	0.00301038	0.00576474
LOC117879199	476	1.93745	7.48874	279.411	1.00934e-62	3.31867e-61
LHFPL1	2936	1.93308	2.26417	24.9129	5.99812e-07	1.93145e-06
LOC117868087	2431	1.93288	4.15716	99.6912	1.78112e-23	1.80461e-22
KAZALD1	2175	1.93247	4.36945	115.654	5.65817e-27	6.7743e-26
PSRC1	2545	1.93129	3.37715	57.0634	4.21992e-14	2.49684e-13
NDUFB2	497	1.93077	5.93261	336.323	4.03262e-75	1.64413e-73
LOC117869379	686	1.93021	5.97116	278.255	1.80228e-62	5.85033e-61
MRPL4	1277	1.92919	6.40845	460.325	4.08486e-102	2.49814e-100
LOC117867741	569	1.92794	2.67483	33.9021	5.79575e-09	2.27675e-08
RBM45	1181	1.92693	3.10013	46.4306	9.49197e-12	4.74723e-11
HSPG2	11762	1.92103	11.3377	1536.71	0	0
RPL35A	481	1.91808	6.78704	582.806	9.20027e-129	7.94706e-127
TKFC	2961	1.91721	4.76521	150.004	1.73029e-34	2.69118e-33
DEXI	1893	1.91618	2.95301	41.2193	1.36071e-10	6.17508e-10
HIC1	3755	1.91158	8.01904	525.121	3.25435e-116	2.45102e-114
LOC117867706	3589	1.91015	1.2622	10.6848	0.0010802	0.00223935
EGFL7	4876	1.90277	4.72367	143.648	4.24094e-33	6.3382e-32
FBXL12	1289	1.89886	2.41425	27.0192	2.0145e-07	6.82616e-07
CDC6	2870	1.89745	3.67978	68.5684	1.22554e-16	8.4669e-16
LOC117883423	5726	1.89702	3.7869	73.9827	7.88029e-18	5.87143e-17
TBX18	4281	1.89368	5.24008	202.996	4.63537e-46	1.03159e-44
APOC1	549	1.8917	4.72763	142.448	7.76292e-33	1.15119e-31
LOC117869534	2569	1.89133	1.90713	18.0215	2.18422e-05	5.84331e-05
CALCR	2951	1.89113	1.47192	12.5739	0.000391181	0.000869424
ITIH5	6354	1.88996	9.47358	2137.42	0	0
DENND2C	6053	1.88898	4.71509	140.814	1.76705e-32	2.59274e-31
TMEM198	2426	1.88511	8.9009	818.311	5.63553e-180	7.97793e-178
RPL7A	990	1.88464	9.34835	1764.4	0	0
PIGBOS1	2041	1.88151	2.0449	19.913	8.10459e-06	2.29295e-05
LOC117888682	1669	1.88151	2.0449	19.913	8.10459e-06	2.29295e-05
LOC117876271	2731	1.88062	2.04482	16.2223	5.63257e-05	0.000141685
KCTD12	1682	1.87919	5.43949	229.128	9.23755e-52	2.39378e-50
LOC117869904	631	1.87783	3.98696	83.6156	6.00959e-20	5.05951e-19
RPL18	753	1.87753	8.83839	634.61	4.96907e-140	4.77812e-138
LOC117875802	870	1.87447	6.20798	381.83	4.9732e-85	2.38355e-83
COL2A1	6226	1.87309	13.1193	1489.64	0	0
LOC117879747	610	1.87214	3.16185	9.29226	0.00230124	0.00448427
TRPA1	4768	1.87108	4.00061	83.8466	5.34696e-20	4.50909e-19
HGH1	2153	1.87072	4.49169	118.341	1.46035e-27	1.79192e-26
DNAAF4	1754	1.86911	1.11995	9.01512	0.00267755	0.00516695
RPS29	697	1.8677	7.68905	49.9358	1.58857e-12	8.35201e-12
FAM167B	3669	1.86759	1.81764	16.3589	5.24102e-05	0.000132556
PLTP	1309	1.86657	5.33448	210.584	1.02451e-47	2.38776e-46
ADAMTS8	6315	1.8629	4.65441	131.442	1.98146e-30	2.70729e-29
MYO18B	8485	1.85952	3.99365	82.4398	1.08935e-19	9.00764e-19
LOC117885646	2649	1.85929	3.51713	58.6597	1.87443e-14	1.13768e-13
MOV10	4050	1.85577	1.3497	10.9092	0.000956865	0.00200216
AGMO	2304	1.85577	1.34972	10.9092	0.000956867	0.00200216
NT5E	3166	1.85576	1.34972	10.9092	0.000956884	0.00200216
RPLP0	1151	1.85499	9.61691	2062.12	0	0
CORO1B	2140	1.85429	7.11952	677.084	2.87797e-149	3.09868e-147
LOC117886932	2538	1.85284	2.58686	29.3783	5.95417e-08	2.13543e-07
ENG	4380	1.85194	6.72175	330.356	8.0381e-74	3.19207e-72
KIF24	6221	1.85073	4.6805	132.154	1.38432e-30	1.91191e-29
NLRX1	4717	1.84974	3.0215	40.4906	1.97563e-10	8.82683e-10
RHOG	4561	1.84943	5.75611	275.22	8.26653e-62	2.63856e-60
STRIP2	4602	1.84933	2.67463	31.2716	2.24338e-08	8.38199e-08
LOC117880597	1148	1.84857	2.21809	22.0429	2.6662e-06	8.01329e-06
POU3F1	3426	1.84845	7.16766	694.058	5.85857e-153	6.58615e-151
SPARC	1821	1.84769	10.2421	510.515	4.90012e-113	3.56752e-111
LOC117886918	3664	1.84667	1.54795	12.8049	0.000345721	0.00077458
NDUFB7	530	1.84486	5.2487	40.4472	2.01998e-10	9.01707e-10
OSGEP	1277	1.84434	5.63574	252.427	7.6801e-57	2.24945e-55
CASKIN2	7966	1.84432	6.00891	324.299	1.67661e-72	6.55591e-71
MPZ	2864	1.84388	10.9169	1699.07	0	0
LOC117875448	2646	1.84309	3.20992	46.1638	1.0877e-11	5.41868e-11
ALPK3	9360	1.84245	5.36175	209.211	2.04175e-47	4.69418e-46
SEMA3G	3911	1.84209	5.12842	178.336	1.11859e-40	2.08562e-39
PRELP	5825	1.84126	8.35003	1352.54	4.31583e-296	1.64962e-293
MRPS26	913	1.83889	4.26925	97.9678	4.25236e-23	4.22171e-22
LOC117888391	443	1.83686	6.65727	121.935	2.38558e-28	3.00934e-27
RGCC	991	1.83391	5.02235	164.396	1.23965e-37	2.12002e-36
ND3	349	1.83294	10.2883	1405.06	1.67444e-307	6.91905e-305
CORO6	2082	1.83139	3.92284	76.1196	2.66989e-18	2.05539e-17
LOC117889349	1418	1.83115	2.0183	18.4945	1.70397e-05	4.63064e-05
NOS3	1995	1.83081	2.7892	33.4104	7.46254e-09	2.90317e-08
LOC117883242	5287	1.82942	3.34487	50.1912	1.39474e-12	7.3633e-12
LOC117876831	1588	1.828	2.14632	20.3914	6.31141e-06	1.8128e-05
OLFML3	2286	1.82698	7.05394	631.27	2.64675e-139	2.52914e-137
LOC117888956	1371	1.82557	6.59499	137.194	1.09385e-31	1.57921e-30
JAK3	576	1.82346	3.13739	42.8754	5.83406e-11	2.73275e-10
LOC117870666	4256	1.82139	3.76245	67.1887	2.46722e-16	1.66466e-15
PACSIN3	3227	1.81852	3.95145	76.6179	2.07451e-18	1.60593e-17
MOGS	2402	1.81774	6.65373	482.61	5.77709e-107	3.77461e-105
FNDC1	7989	1.81707	7.15279	665.524	9.39786e-147	9.77441e-145
SGSH	2011	1.81492	4.61378	121.483	2.99632e-28	3.76423e-27
NIBAN3	5134	1.81354	3.03471	39.3418	3.55737e-10	1.55797e-09
CRYBB1	4025	1.81165	1.21622	9.25226	0.00235205	0.00457696
ADRB1	2006	1.81165	1.21624	9.25223	0.00235209	0.00457696
CD248	3790	1.80963	7.25936	74.6503	5.61932e-18	4.23012e-17
LOC117888806	1623	1.80933	3.48793	54.4736	1.57547e-13	8.9744e-13
GH1	802	1.80778	1.62018	13.0499	0.000303298	0.000685491
LOC117888455	1749	1.80777	1.62019	13.0498	0.000303313	0.000685491
IGFBP7	577	1.80564	4.08028	82.7751	9.1942e-20	7.65632e-19
MMP19	1822	1.80194	2.92423	35.8095	2.17588e-09	8.89019e-09
ARSJ	4422	1.80007	4.09317	83.03	8.08168e-20	6.75565e-19
PAFAH1B3	1209	1.79461	4.10597	83.2867	7.09745e-20	5.95571e-19
UBA52	648	1.79431	7.76007	952.262	4.27637e-209	8.27613e-207
INKA1	4493	1.7941	5.80462	268.148	2.8738e-60	8.87627e-59
PIPOX	1622	1.79397	3.90083	71.9782	2.17591e-17	1.57741e-16
RPSA	1094	1.79393	9.48541	1972.33	0	0
COL16A1	5277	1.7934	7.30919	717.124	5.65096e-158	6.64596e-156
GJA4	3418	1.7931	3.66208	60.6554	6.79932e-15	4.24305e-14
NAGLU	2661	1.79233	5.33043	194.163	3.92313e-44	8.1941e-43
TIPARP	3696	1.79084	4.37886	100.477	1.19775e-23	1.22327e-22
ESAM	3578	1.78924	4.75977	130.747	2.81194e-30	3.82829e-29
SLC43A3	2914	1.78881	4.69702	125.127	4.77411e-29	6.21203e-28
CDC42EP1	4464	1.78809	7.24363	684.014	8.95245e-151	9.77671e-149
TEKT4	2789	1.78596	2.5501	26.5913	2.51372e-07	8.42927e-07
LOC117876242	3923	1.78595	2.55008	26.591	2.51406e-07	8.42927e-07
MIF4GD	2058	1.78571	4.30831	95.0935	1.81598e-22	1.74729e-21
ASAP3	5002	1.78506	5.01831	155.564	1.05424e-35	1.71289e-34
SHROOM1	6215	1.78396	3.49755	53.3576	2.7804e-13	1.55371e-12
P2RY2	6267	1.78316	5.33866	193.314	6.01043e-44	1.23846e-42
KCNG2	3896	1.78252	2.24114	20.9002	4.83855e-06	1.41096e-05
EHBP1L1	4111	1.781	4.91868	144.611	2.61208e-33	3.93847e-32
GSDMA	2881	1.78092	2.12152	19.0024	1.30552e-05	3.60878e-05
PLIN1	3325	1.78083	3.23313	43.9016	3.45314e-11	1.65191e-10
DNAJC30	818	1.77923	4.17453	85.9451	1.84997e-20	1.59797e-19
PRICKLE4	2968	1.77897	1.9912	17.1041	3.53857e-05	9.19463e-05
LOC117870579	3706	1.77701	5.52838	218.447	1.97307e-49	4.83433e-48
RFX2	5615	1.77654	1.84797	15.2054	9.64293e-05	0.000234576
MYMK	1167	1.77343	1.68896	13.3062	0.000264524	0.000602743
POGK	1392	1.77343	1.68896	13.3062	0.00026453	0.000602743
LHX6	4782	1.77327	2.75718	30.6456	3.09736e-08	1.14165e-07
DNAH1	9589	1.7711	3.25607	44.1653	3.01781e-11	1.45247e-10
RPS9	965	1.77045	9.01086	1189.36	1.25094e-260	3.54178e-258
LOC117884634	1055	1.76931	1.51031	11.4068	0.000731775	0.0015579
BNIPL	4711	1.7693	1.51033	11.4067	0.000731791	0.0015579
AGTRAP	1735	1.7693	1.51032	11.4067	0.000731806	0.0015579
COLEC10	4698	1.7693	1.51034	11.4067	0.000731808	0.0015579
LBX2	822	1.7693	1.51034	11.4067	0.000731808	0.0015579
ARID3C	1828	1.7693	1.51034	11.4067	0.000731808	0.0015579
ADGRD2	4905	1.7693	1.51034	11.4067	0.000731808	0.0015579
LOC117867809	4552	1.7693	1.51034	11.4066	0.000731822	0.0015579
ZNF593	1171	1.76786	4.35199	96.1417	1.06949e-22	1.04349e-21
MYOD1	1711	1.766	4.26869	90.5009	1.84892e-21	1.68866e-20
FOXL1	6468	1.76515	2.39349	23.0612	1.56923e-06	4.84098e-06
CREB3L4	2663	1.76356	1.30651	9.5067	0.00204723	0.00402802
MYADML2	3616	1.76355	1.30652	9.50663	0.0020473	0.00402802
LOC117867698	3593	1.76355	1.30652	9.50663	0.0020473	0.00402802
CATSPERG	5081	1.76355	1.30651	9.5066	0.00204734	0.00402802
ARRDC2	3216	1.75969	4.02035	75.4394	3.76802e-18	2.87185e-17
CRLF1	2189	1.75875	3.98604	73.5562	9.78094e-18	7.23118e-17
MMP28	2645	1.75867	5.78752	255.023	2.08606e-57	6.15709e-56
COG8	2665	1.75861	5.90401	275.77	6.27285e-62	2.00639e-60
LOC117879180	1209	1.7584	7.1942	641.797	1.35885e-141	1.33176e-139
POLD2	1748	1.75778	5.62724	228.671	1.16192e-51	3.00079e-50
LOC117880602	2872	1.75694	5.035	152.562	4.77599e-35	7.56685e-34
LOX	2772	1.75594	6.37277	375.56	1.15238e-83	5.43788e-82
CYS1	1375	1.75443	3.03454	36.8621	1.26784e-09	5.29616e-09
LOC117879185	588	1.75312	7.46611	758.277	6.36324e-167	8.0403e-165
PLEKHA4	4490	1.75034	11.0251	680.806	4.46315e-150	4.83951e-148
LOC117873943	1112	1.74943	1.90687	15.4708	8.37911e-05	0.000205631
PFAS	4700	1.74891	6.89866	525.479	2.71957e-116	2.05839e-114
CAPG	1306	1.74865	5.39775	193.749	4.82996e-44	1.00333e-42
PDE4C	5027	1.74858	3.18579	40.918	1.58756e-10	7.1705e-10
XKRX	3282	1.74623	4.2571	87.8064	7.21865e-21	6.37953e-20
ACY3	1902	1.74338	2.33009	21.4334	3.66327e-06	1.08165e-05
LOC117887028	439	1.74214	1.7547	13.0934	0.000296345	0.000670536
CD109	9235	1.74157	3.26733	43.0812	5.25152e-11	2.47048e-10
CNTNAP1	5109	1.73957	7.25785	654.85	1.96908e-144	2.00702e-142
ELFN1	4120	1.73595	2.56841	25.498	4.42834e-07	1.44483e-06
FBXW4	1621	1.73572	5.63588	224.424	9.80544e-51	2.48616e-49
FAM187A	2179	1.73434	1.58441	11.6734	0.00063399	0.00136541
FHL3	2423	1.7327	8.1837	1155.6	2.7267e-253	7.31377e-251
LOC117867797	652	1.73243	2.21785	11.522	0.000687774	0.00147357
ACOT11	2815	1.73055	4.2338	84.8611	3.20073e-20	2.73233e-19
ABTB2	4165	1.72997	3.23291	41.4646	1.20024e-10	5.46471e-10
ISLR	3111	1.72693	3.17377	39.5743	3.1582e-10	1.39032e-09
LOC117882976	6750	1.72578	2.37258	21.7075	3.17542e-06	9.45638e-06
DCLRE1B	5112	1.72487	4.77134	122.677	1.64117e-28	2.08925e-27
IL10RA	2503	1.72483	1.96358	15.7432	7.25502e-05	0.000179718
TEAD4	1908	1.7229	5.56601	210.969	8.44425e-48	1.97709e-46
STRIT1	646	1.7227	1.39151	9.77453	0.00176946	0.00352223
LOC117875041	7284	1.7227	1.3915	9.7745	0.00176949	0.00352223
ZDHHC22	2041	1.72269	1.39149	9.77446	0.00176952	0.00352223
FAM20A	2734	1.72269	1.39149	9.77446	0.00176952	0.00352223
LOC117879781	3702	1.72206	5.75991	240.256	3.45786e-54	9.62973e-53
CSF1	5242	1.72117	4.82701	126.962	1.89388e-29	2.50264e-28
TMEM158	2861	1.72008	5.47527	197.739	6.50505e-45	1.40673e-43
G0S2	788	1.7183	2.80452	29.8384	4.69593e-08	1.70012e-07
THBD	3372	1.71693	5.37868	184.498	5.05052e-42	9.83661e-41
LDLRAD2	1280	1.71553	1.81743	13.8461	0.000198409	0.000461576
FN1	8181	1.71532	9.61564	1722.37	0	0
SFRP2	1422	1.7143	5.68244	226.04	4.35449e-51	1.11331e-49
RASSF7	8054	1.71334	2.72452	27.9462	1.24738e-07	4.32844e-07
IER5	1315	1.71301	5.4952	198.827	3.76537e-45	8.21238e-44
TMBIM1	2313	1.71236	4.40971	94.0276	3.11158e-22	2.96405e-21
RBIS	565	1.71171	2.14612	17.917	2.30747e-05	6.14294e-05
PMVK	1867	1.71151	7.23359	624.973	6.19762e-138	5.81322e-136
RPL24	662	1.70958	7.80626	893.825	2.15862e-196	3.58731e-194
DNAJC4	1202	1.70698	4.70045	114.428	1.04991e-26	1.24146e-25
LOC117872871	4451	1.70697	7.30157	649.388	3.03515e-143	3.01327e-141
GSTK1	3649	1.70471	6.92237	507.881	1.83329e-112	1.30368e-110
CAPN3	4364	1.70355	1.65488	11.9493	0.00054669	0.00119014
LOC117883133	693	1.70242	2.01806	16.0219	6.26134e-05	0.000156575
unassigned_gene_12	66	1.70135	8.0329	169.787	8.23355e-39	1.44859e-37
RPS14	647	1.6991	7.84084	902.548	2.74158e-198	4.76319e-196
LOC117871781	3962	1.69874	5.95308	266.385	6.96288e-60	2.14196e-58
SLC25A28	949	1.69808	4.62162	107.225	3.97448e-25	4.35597e-24
SPAG5	4094	1.69655	5.75917	233.26	1.16011e-52	3.08468e-51
ACY1	3325	1.6955	6.34132	343.663	1.01653e-76	4.22329e-75
MED19	1552	1.6948	3.91481	65.01	7.45186e-16	4.9045e-15
LOC117888654	3469	1.69361	7.92337	944.012	2.65677e-207	5.01473e-205
C16H19orf53	1190	1.69319	5.19175	158.027	3.05253e-36	5.03454e-35
WDFY4	10323	1.69274	2.19431	18.1988	1.99003e-05	5.3538e-05
LOC117885639	247	1.69221	3.26718	40.6981	1.77658e-10	7.97247e-10
UBE2S	986	1.6888	5.55103	200.817	1.38552e-45	3.05233e-44
UNC5A	3219	1.68871	3.3443	42.8698	5.8508e-11	2.73891e-10
SLC25A17	730	1.6876	2.58652	24.4451	7.64576e-07	2.4394e-06
LOC117876302	1908	1.68754	1.47174	10.0529	0.00152109	0.00306138
RDH5	1228	1.68754	1.47174	10.0529	0.00152109	0.00306138
KIF17	3344	1.68753	1.47169	10.0528	0.00152118	0.00306138
ACP7	2714	1.68722	4.62585	106.2	6.66603e-25	7.23842e-24
COL6A1	4571	1.68672	9.68769	1777.74	0	0
ADRA2B	3940	1.68558	3.41756	45.0408	1.92973e-11	9.4231e-11
PTGDR	6694	1.68532	2.35139	20.3767	6.3601e-06	1.82541e-05
DHPS	2722	1.68361	6.1456	297.68	1.05511e-66	3.67463e-65
F8	10540	1.68303	4.91388	128.991	6.81332e-30	9.12162e-29
MISP	3545	1.68191	2.07064	16.306	5.38941e-05	0.000136039
EEF1AKMT4	1104	1.68125	3.36559	43.1562	5.05403e-11	2.38124e-10
CFAP44	6335	1.67943	2.49315	22.5546	2.04256e-06	6.2196e-06
MASP1	7543	1.67625	1.72202	12.2329	0.000469548	0.00103483
LOC117887763	2321	1.67625	1.72208	12.2328	0.000469561	0.00103483
TRIM7	2309	1.67624	1.72208	12.2327	0.000469594	0.00103483
SLC45A3	2162	1.67518	2.24094	18.4852	1.71231e-05	4.65167e-05
P3H2	2090	1.67462	5.26604	162.683	2.93373e-37	4.97271e-36
ITGA11	6911	1.67346	4.79895	117.806	1.9121e-27	2.33686e-26
ATOH8	5763	1.67117	3.02089	33.1513	8.52582e-09	3.30505e-08
PC	6176	1.67109	4.95003	130.41	3.33234e-30	4.52069e-29
HLX	2098	1.67102	4.22741	78.8471	6.71089e-19	5.33556e-18
LOC117884628	2255	1.66859	1.93542	14.4136	0.000146736	0.000348435
RGS2	1608	1.66858	1.93541	14.4136	0.00014674	0.000348435
AGXT	2647	1.66858	1.93543	14.4135	0.000146744	0.000348435
ZBTB17	2825	1.6684	3.11184	35.3271	2.78723e-09	1.12825e-08
RAB7B	2987	1.66833	4.81463	118.379	1.43204e-27	1.75859e-26
SH3TC2	6862	1.66699	3.4073	43.7335	3.76271e-11	1.79104e-10
TMEM221	2810	1.66581	2.53114	22.8443	1.75674e-06	5.39008e-06
LOC117874843	1030	1.66504	1.26198	8.15736	0.00428867	0.00798071
LOC117881986	3789	1.66504	1.26201	8.15736	0.00428867	0.00798071
RPS11	689	1.66496	7.48911	670.128	9.36848e-148	9.87825e-146
LOC117882379	1457	1.66464	7.35495	238.504	8.3353e-54	2.29206e-52
SLC39A1	2838	1.66392	5.35334	170.503	5.74526e-39	1.01666e-37
LOC117880965	2545	1.66379	4.90248	125.115	4.80267e-29	6.24388e-28
LOC117871957	1511	1.66077	4.62124	102.595	4.11133e-24	4.29652e-23
LOC117869038	1091	1.6602	3.42772	44.0251	3.24187e-11	1.55474e-10
ACSF2	2134	1.65997	3.13682	35.6189	2.39947e-09	9.78019e-09
PRRX1	2234	1.65959	2.77284	27.202	1.83269e-07	6.23638e-07
LOC117868803	1491	1.65887	2.2861	18.7756	1.47038e-05	4.04109e-05
CNTROB	4168	1.65825	3.97849	65.1431	6.96515e-16	4.58811e-15
RPL13	799	1.65687	8.63534	1391.47	1.50052e-304	6.03721e-302
BTD	2899	1.65515	2.98008	31.5579	1.93577e-08	7.27712e-08
TRIM55	6617	1.65297	2.56823	23.1367	1.50881e-06	4.66497e-06
LOC117881285	218	1.65184	3.16137	35.9118	2.0645e-09	8.44637e-09
AIP	1234	1.65079	5.37761	170.656	5.31864e-39	9.42256e-38
LOC117877370	2436	1.65064	4.39875	86.7813	1.21208e-20	1.05773e-19
LOC117872837	1215	1.64766	7.28642	600.677	1.19287e-132	1.05421e-130
PIF1	3535	1.64747	2.90935	29.6746	5.11011e-08	1.8457e-07
LOC117882963	3281	1.64467	4.06618	68.189	1.48552e-16	1.02077e-15
BMP1	4155	1.64418	7.01778	503.533	1.61901e-111	1.13546e-109
LOC117880071	1660	1.6421	2.47365	21.2507	4.02969e-06	1.18458e-05
POLR2H	1233	1.64206	4.3182	81.1763	2.06454e-19	1.68077e-18
LOC117888908	4744	1.63852	5.55493	189.714	3.67067e-43	7.37461e-42
ECRG4	1604	1.63676	4.63895	100.905	9.64917e-24	9.90773e-23
LRP1	13963	1.63508	9.7134	785.581	7.36288e-173	9.87465e-171
LOC117869686	1651	1.63392	3.75332	53.8938	2.11619e-13	1.19433e-12
ENTPD2	4956	1.632	8.12134	992.866	6.38276e-218	1.28403e-215
KANK2	4141	1.63075	7.89896	864.966	4.05373e-190	6.52394e-188
MFAP2	2518	1.63051	6.86085	447.613	2.38523e-99	1.40261e-97
PRSS8	2373	1.63012	1.61996	10.6334	0.00111061	0.00229627
CCDC87	3014	1.63011	1.62001	10.6334	0.00111066	0.00229627
LOC117886923	2871	1.62989	1.84777	12.8176	0.000343366	0.000769754
NOS1	6817	1.6295	2.3724	19.3665	1.07881e-05	3.0071e-05
BDH2	1212	1.62942	2.51218	21.5483	3.45036e-06	1.02273e-05
TMEM235	1264	1.62936	2.63964	23.7292	1.10885e-06	3.47401e-06
ITGA10	4635	1.62932	2.75682	25.9101	3.57689e-07	1.17911e-06
LOC117870015	4167	1.62918	3.06043	32.4461	1.22546e-08	4.69457e-08
FXYD1	1420	1.62824	7.95761	894.033	1.94536e-196	3.26841e-194
FAU	587	1.62748	6.63642	385.22	9.09017e-86	4.41205e-84
CRABP2	2518	1.62606	10.5573	526.396	1.71823e-116	1.30696e-114
LGALS3	1906	1.62539	4.21524	73.9983	7.81853e-18	5.83394e-17
IL11RA	2226	1.62502	5.07663	134.642	3.95497e-31	5.60923e-30
NUDT18	1506	1.62405	3.72874	52.32	4.71552e-13	2.5813e-12
SLC26A11	4706	1.62382	4.68241	102.381	4.5808e-24	4.76759e-23
PRKD2	3920	1.62311	4.48949	89.4357	3.16775e-21	2.8607e-20
BRMS1	1509	1.62168	3.17335	34.9235	3.42909e-09	1.37569e-08
LOC117881044	474	1.6206	7.4759	542.339	5.84317e-120	4.62882e-118
GRWD1	1681	1.61797	4.57533	94.3483	2.64616e-22	2.52699e-21
LOC117871511	766	1.61735	5.96374	243.665	6.24465e-55	1.77462e-53
LOC117889064	2749	1.61639	3.97127	61.5981	4.21218e-15	2.66006e-14
MLX	492	1.61623	2.41372	19.6666	9.21989e-06	2.59266e-05
RAPSN	2586	1.61602	3.35472	39.5774	3.15306e-10	1.38845e-09
LOC117874489	3985	1.61485	6.88817	447.117	3.05847e-99	1.77798e-97
HMCN2	16342	1.61467	8.0371	923.908	6.23039e-203	1.12066e-200
CCBE1	2836	1.61005	1.90669	13.1174	0.000292569	0.000662782
TBC1D10C	2655	1.61005	1.90673	13.1174	0.000292571	0.000662782
ATOX1	629	1.60803	5.22688	146.166	1.19431e-33	1.81871e-32
TTC36	1491	1.60637	1.68877	10.9329	0.000944712	0.00197836
ADAMTS13	5182	1.60636	1.68878	10.9329	0.000944734	0.00197836
HHEX	2046	1.6062	2.58632	22.1507	2.52065e-06	7.59375e-06
RADIL	8137	1.6044	4.86803	113.678	1.53315e-26	1.80728e-25
SORBS3	3450	1.60336	7.53347	666.365	6.16838e-147	6.45947e-145
TMCO6	2232	1.60233	3.32234	38.0071	7.04876e-10	3.01303e-09
C20H1orf216	4966	1.60233	3.32234	38.007	7.04926e-10	3.01303e-09
METTL3	1871	1.60173	5.96717	239.565	4.89219e-54	1.35256e-52
LOC117882945	1362	1.60087	1.43205	8.74774	0.00309986	0.0059237
LOC117881424	2739	1.60087	1.43206	8.74767	0.00309998	0.0059237
LOC117869060	3406	1.60087	1.43206	8.74767	0.00309998	0.0059237
OLFML2B	1055	1.60073	6.62252	369.536	2.36179e-82	1.09422e-80
TPBG	4437	1.60013	5.64	191.788	1.29424e-43	2.63834e-42
NES	7291	1.60009	9.89978	1552.44	0	0
EXOC3L2	3436	1.59939	5.46278	169.909	7.74503e-39	1.36421e-37
LOC117888490	2017	1.59922	6.09391	259.993	1.72199e-58	5.18257e-57
LRCH4	1542	1.59902	4.70783	101.058	8.93444e-24	9.19856e-23
RCE1	1242	1.59806	4.08537	65.2758	6.51172e-16	4.29313e-15
CWC27	5150	1.59705	6.127	265.063	1.35215e-59	4.14289e-58
WIPF3	4625	1.59678	5.10567	132.653	1.07692e-30	1.49955e-29
LOC117867931	2074	1.59619	4.31785	76.7068	1.98319e-18	1.53601e-17
LOC117888676	2516	1.59584	5.62169	188.428	7.00626e-43	1.39296e-41
LOC117880026	3946	1.59528	4.27875	74.5439	5.93058e-18	4.45785e-17
METTL1	1388	1.59427	3.26672	36.1359	1.84028e-09	7.56717e-09
LOC117875780	2935	1.59209	2.49292	20.2742	6.70985e-06	1.91823e-05
ANGPT4	3531	1.59203	1.96338	13.421	0.000248818	0.000568976
TMEM138	1656	1.58998	4.74116	102.264	4.8597e-24	5.04755e-23
LOC117888841	1892	1.58906	2.77269	24.9412	5.91062e-07	1.90448e-06
GPR150	1646	1.58786	2.35122	18.0927	2.10403e-05	5.64756e-05
BRI3	940	1.58684	4.87535	111.783	3.98604e-26	4.59597e-25
LYVE1	3108	1.58518	1.75444	11.237	0.00080181	0.0016954
RBM20	4980	1.58518	1.75445	11.237	0.000801847	0.0016954
LOC117886399	1942	1.58452	4.94179	116.688	3.35952e-27	4.05717e-26
ACVRL1	5351	1.58339	5.15628	135.063	3.19838e-31	4.55731e-30
PTPN18	1402	1.58252	2.19411	15.9106	6.64043e-05	0.000165621
LOXL2	4860	1.58241	6.01321	241.207	2.14535e-54	5.99639e-53
EFHD1	2221	1.58067	4.24422	71.4352	2.86514e-17	2.05465e-16
ANXA6	2568	1.57993	7.65358	698.272	7.10263e-154	8.04386e-152
PDK2	1469	1.57786	5.67324	190.748	2.18275e-43	4.44369e-42
P2RY6	12022	1.57617	4.30659	74.2112	7.01902e-18	5.25532e-17
LOC117889142	869	1.57609	3.77706	51.0149	9.1667e-13	4.90548e-12
CLEC14A	2365	1.57586	2.69092	23.0697	1.56232e-06	4.82066e-06
MCRIP2	1088	1.57521	1.51014	9.05258	0.00262324	0.00506929
SH2D3A	3157	1.57521	1.51014	9.05258	0.00262324	0.00506929
CMKLR1	2573	1.57521	1.51014	9.05255	0.00262329	0.00506929
SLC35E4	1505	1.5752	1.51015	9.05251	0.00262334	0.00506929
SPRY4	1095	1.57295	3.25534	34.8833	3.50069e-09	1.40263e-08
PCDH12	4916	1.57295	3.25534	34.8833	3.50069e-09	1.40263e-08
LOC117887029	377	1.57295	3.25526	34.8832	3.50085e-09	1.40263e-08
EHD2	2515	1.56913	5.57961	177.081	2.10246e-40	3.90103e-39
ARL10	1544	1.5691	2.24072	16.2197	5.64035e-05	0.000141834
RACK1	1062	1.56827	9.94934	1577.74	0	0
HSPA12B	4481	1.56825	6.59157	347.811	1.27023e-77	5.3946e-76
TTC9C	1322	1.56823	4.42389	79.762	4.22336e-19	3.38423e-18
ASCC1	2273	1.56753	5.60517	179.815	5.3191e-41	1.00276e-39
TFEB	3748	1.56396	3.82412	51.9446	5.70875e-13	3.09617e-12
ADGRA2	5202	1.56379	7.11518	486.216	9.49023e-108	6.25415e-106
RPS5	652	1.56273	7.87841	99.7572	1.72277e-23	1.74781e-22
DMAC2	1807	1.56259	5.05611	122.786	1.55299e-28	1.97863e-27
RPLP1	504	1.56161	8.98053	894.506	1.53552e-196	2.6085e-194
RASA4B	4358	1.56128	3.55339	42.6437	6.56767e-11	3.05951e-10
LOC117871337	1276	1.56051	2.07047	14.0382	0.000179134	0.000419672
PAQR6	4195	1.55752	8.09622	496.957	4.36663e-110	2.98042e-108
NACA	1105	1.5557	6.76654	383.913	1.75043e-85	8.46909e-84
EVA1B	3950	1.55547	4.90858	109.913	1.02382e-25	1.15352e-24
TMEM150A	1730	1.55449	4.20283	67.1077	2.57075e-16	1.73146e-15
IFI6	1347	1.55426	3.41705	38.3005	6.06469e-10	2.61118e-09
TMEM63A	3905	1.55411	3.02052	28.6693	8.58529e-08	3.02583e-07
unassigned_gene_16	72	1.5516	2.63938	21.5139	3.51279e-06	1.04043e-05
NABP2	916	1.5513	3.24374	33.6431	6.62088e-09	2.58825e-08
LOC117886740	1065	1.54665	2.12118	14.3509	0.000151707	0.000358051
SMAD3	2210	1.54636	4.18491	65.5672	5.61663e-16	3.71904e-15
GSC	1241	1.54499	2.32971	16.8443	4.05757e-05	0.000104526
LOC117873474	1462	1.54384	4.14196	63.4076	1.68072e-15	1.08287e-14
LOC117876621	820	1.54283	2.67382	21.8287	2.98113e-06	8.90204e-06
ITGB5	3341	1.53978	4.49856	81.0149	2.24022e-19	1.81798e-18
TMEM35B	2008	1.53963	7.47297	592.616	6.7608e-131	5.94056e-129
EMP3	1697	1.53829	6.83371	392.325	2.58117e-87	1.27302e-85
CDCA3	1556	1.53641	5.82894	201.022	1.25e-45	2.75776e-44
RPS10	689	1.53512	8.38033	1032.7	1.40348e-226	3.02223e-224
IL17RC	3475	1.53446	2.70749	22.1436	2.52996e-06	7.61879e-06
LOC117869601	3399	1.53412	2.37218	17.1595	3.43684e-05	8.94855e-05
SCARA3	4530	1.53363	4.83647	101.656	6.60656e-24	6.84798e-23
LOC117867163	5273	1.53349	1.93525	12.1713	0.000485292	0.00106558
GALK1	1573	1.53173	3.89185	52.2803	4.81175e-13	2.63021e-12
ADORA2B	4530	1.52975	4.20268	64.9756	7.58297e-16	4.98649e-15
MFAP5	4306	1.52669	6.5961	330.83	6.34014e-74	2.52433e-72
COL5A1	9062	1.52633	11.1592	1439.51	5.45481901490334e-315	2.38282079768022e-312
LOC117868219	2366	1.5254	2.58611	19.9691	7.87026e-06	2.2312e-05
GRN	3717	1.52508	7.33564	533.062	6.09279e-118	4.75269e-116
LOC117889061	617	1.52436	6.70316	353.838	6.18396e-79	2.70907e-77
AKIP1	1215	1.52306	3.1486	30.2469	3.80407e-08	1.38907e-07
LOC117880215	3185	1.52192	3.55313	40.5073	1.9588e-10	8.7593e-10
NIPSNAP1	2730	1.52186	4.48856	78.589	7.6476e-19	6.06453e-18
TUBB6	1587	1.52051	5.64967	174.42	8.0163e-40	1.45215e-38
LOC117868385	961	1.52049	3.80058	48.2695	3.71493e-12	1.91045e-11
LOC117868555	2156	1.51948	4.01187	56.0224	7.16496e-14	4.17951e-13
CTSH	1653	1.51937	4.24951	66.241	3.99031e-16	2.66177e-15
LOC117869543	1478	1.51915	6.37917	283.933	1.04339e-63	3.47548e-62
MYOT	2291	1.51886	3.27775	33.052	8.97261e-09	3.46682e-08
C1QTNF5	1920	1.51753	4.31159	69.0295	9.70033e-17	6.75973e-16
PENK	1459	1.51697	2.62185	20.2874	6.66371e-06	1.90626e-05
LOC117881535	2776	1.51697	2.62183	20.2873	6.66425e-06	1.90626e-05
LOC117870489	2268	1.51508	5.54292	161.076	6.58372e-37	1.10492e-35
MCM5	2615	1.51283	5.72801	182.064	1.71735e-41	3.28618e-40
MFGE8	2401	1.51273	5.53089	159.262	1.64057e-36	2.72934e-35
UNC93B1	2839	1.51254	3.76073	46.4254	9.51755e-12	4.75847e-11
HYLS1	1841	1.51179	2.80394	23.098	1.53954e-06	4.75324e-06
MYBPH	2079	1.51103	2.26337	15.3019	9.16265e-05	0.000223604
TRIM35	1872	1.51102	5.28374	134.245	4.82836e-31	6.81633e-30
MRPS24	1160	1.50882	4.91536	103.901	2.127e-24	2.25675e-23
SERPING1	3048	1.50756	4.84762	98.9898	2.53804e-23	2.54955e-22
LOC117887792	2016	1.50638	2.04429	12.8077	0.000345192	0.000773549
PHETA1	1871	1.50637	2.0443	12.8076	0.000345211	0.000773549
LAMC3	6686	1.50462	3.11127	28.7166	8.37824e-08	2.95831e-07
COPZ1	746	1.50362	4.82839	97.1603	6.39361e-23	6.32289e-22
LOC117869615	3829	1.50278	4.62417	84.2202	4.42617e-20	3.74913e-19
SLC25A34	2450	1.50273	4.43347	73.7201	9.00189e-18	6.67135e-17
CENPV	999	1.50142	2.69069	20.928	4.76885e-06	1.39196e-05
LOC117870610	2403	1.50136	5.4357	23.1094	1.53039e-06	4.72638e-06
LOC117884879	2698	1.50114	4.03213	55.4549	9.56289e-14	5.53423e-13
LOC117868661	4537	1.49954	1.78607	10.3125	0.00132134	0.00269504
LOC117883591	3888	1.4968	5.32573	135.573	2.47374e-31	3.53138e-30
MTMR11	4160	1.49608	4.36042	69.4184	7.96433e-17	5.5754e-16
LOC117888952	1353	1.49575	4.97965	106.748	5.05521e-25	5.50492e-24
ATP5MC2	798	1.49263	7.73248	656.796	7.43224e-145	7.62627e-143
TMC6	3304	1.49144	7.16772	458.194	1.18847e-101	7.21055e-100
LOC117873630	1385	1.49124	2.35104	15.9442	6.52376e-05	0.000162844
RFX5	2699	1.49104	4.92968	102.471	4.37713e-24	4.56183e-23
LOC117884285	5838	1.49047	3.04691	26.872	2.17382e-07	7.33352e-07
PLLP	1694	1.48955	5.73805	177.716	1.52796e-40	2.83851e-39
CABP7	2640	1.4892	3.61671	40.5833	1.88407e-10	8.43746e-10
SELENBP1	2527	1.48901	2.56785	18.7588	1.48335e-05	4.07309e-05
RELL2	3215	1.48854	1.47153	7.81634	0.0051776	0.009467
AKAIN1	924	1.48853	1.47154	7.81628	0.00517778	0.009467
HSD11B1	1479	1.48737	2.75646	21.572	3.40787e-06	1.01112e-05
LOC117879741	3285	1.48712	3.4269	35.296	2.83219e-09	1.14523e-08
PPIB	970	1.48695	8.30808	929.52	3.75553e-204	6.8355e-202
NHSL2	4272	1.48619	6.17682	237.579	1.32603e-53	3.6203e-52
WNK4	7021	1.48614	5.90318	197.775	6.38863e-45	1.38351e-43
NTHL1	1959	1.48613	2.92328	24.3841	7.89155e-07	2.51467e-06
IRX3	2119	1.48534	1.84757	10.6344	0.00111005	0.00229562
FHL2	2201	1.48514	3.07297	27.195	1.8393e-07	6.25609e-07
VAMP8	1610	1.48458	3.81598	46.5095	9.11757e-12	4.56446e-11
SOX7	3375	1.48369	3.33268	32.813	1.01466e-08	3.90857e-08
HSD11B1L	3186	1.48349	2.1458	13.4514	0.000244827	0.000560353
LOC117886942	3387	1.48232	2.39287	16.2678	5.49897e-05	0.00013866
GJA9	3262	1.48231	2.39292	16.2676	5.49958e-05	0.00013866
IL27RA	2707	1.48219	6.18148	237.032	1.7449e-53	4.75539e-52
ELOVL3	4271	1.48159	3.83131	46.8331	7.72971e-12	3.88238e-11
GNMT	1308	1.48002	3.09857	27.5187	1.55581e-07	5.34534e-07
LOC117885804	1493	1.47971	3.23203	30.3281	3.64796e-08	1.3343e-07
DMAP1	1937	1.47965	4.55063	77.5542	1.29133e-18	1.01039e-17
LOXL3	3240	1.47879	7.98209	121.004	3.81309e-28	4.76683e-27
ARL5C	2255	1.47864	3.84657	47.1551	6.55862e-12	3.3094e-11
MYLK2	4472	1.47795	4.50762	75.0915	4.49402e-18	3.40312e-17
MGST3	391	1.47578	3.8617	47.4787	5.5604e-12	2.81967e-11
SIX2	1963	1.47548	3.48642	36.267	1.72049e-09	7.09591e-09
IRF5	3992	1.47523	3.25496	30.6521	3.08689e-08	1.13806e-07
C19H1orf50	726	1.47395	2.4336	16.5923	4.63385e-05	0.000118118
FMOD	2262	1.47335	2.19392	13.7758	0.000205976	0.00047816
LOC117870354	6473	1.47286	3.17257	10.7013	0.00107058	0.0022206
COL6A3	11204	1.47267	8.71406	1163.54	5.1145e-255	1.39635e-252
LOC117879307	1060	1.47247	7.22005	461.993	1.77041e-102	1.08706e-100
PLK1	2323	1.47215	5.56593	154.471	1.82711e-35	2.93432e-34
LAMA5	13197	1.47118	7.24482	468.67	6.24152e-104	3.92702e-102
MASP2	4539	1.47099	1.54758	8.13948	0.00433117	0.00805391
IGFBP4	2646	1.47061	6.10391	221.572	4.10654e-50	1.02422e-48
FKBP7	870	1.47057	3.97038	50.9255	9.59413e-13	5.12525e-12
CDK5RAP1	3108	1.47052	4.83579	93.3842	4.30666e-22	4.07453e-21
LOC117889143	481	1.46754	7.50598	117.382	2.36743e-27	2.87953e-26
TRPV4	4262	1.46753	3.41667	34.1095	5.20953e-09	2.05597e-08
NAB2	1974	1.46721	4.76433	88.4727	5.15424e-21	4.59938e-20
RPUSD3	2767	1.4638	6.5475	275.186	8.40631e-62	2.67759e-60
TMEM37	4295	1.46306	2.87959	22.8716	1.73188e-06	5.31595e-06
ATG16L2	2386	1.46244	3.66035	40.3708	2.10061e-10	9.35516e-10
PPOX	1887	1.46208	4.54112	75.2048	4.2434e-18	3.21812e-17
LOC117886414	1845	1.46179	6.27919	246.125	1.81613e-55	5.19978e-54
TESK1	3460	1.46087	6.02715	113.427	1.74006e-26	2.04016e-25
NMNAT3	435	1.4608	1.9632	11.2841	0.000781733	0.00165585
ERN2	6075	1.45998	5.02075	104.6	1.49443e-24	1.59778e-23
ATP8	189	1.45639	6.11027	218.215	2.21723e-49	5.42388e-48
LOC117876298	1961	1.45576	4.33851	64.6989	8.72635e-16	5.71625e-15
PERP	1701	1.45521	2.28573	14.4283	0.000145597	0.000345979
LRP4	9497	1.4549	3.59862	38.2188	6.32402e-10	2.71824e-09
CAV2	2035	1.45489	3.80015	44.1515	3.03914e-11	1.4621e-10
RPL34	475	1.4546	6.81498	346.925	1.98038e-77	8.38727e-76
NPM3	1361	1.4543	5.1324	112.073	3.44469e-26	3.97779e-25
VWA1	4157	1.45365	8.09752	725.989	6.67377e-160	7.90971e-158
LOC117875838	3038	1.45321	3.49603	35.4139	2.66575e-09	1.08251e-08
OVCA2	1346	1.45132	4.42803	68.4619	1.29351e-16	8.9244e-16
DNAH2	7463	1.45103	4.29994	62.5591	2.5857e-15	1.65201e-14
MAP3K15	4569	1.45059	3.72774	41.6762	1.07715e-10	4.92038e-10
MEF2B	2226	1.45012	2.0177	11.6112	0.000655555	0.00140987
AATK	837	1.44974	5.99005	148.901	3.01491e-34	4.66076e-33
LOC117889547	3512	1.4497	5.46797	140.107	2.5227e-32	3.68734e-31
ARFIP2	3156	1.44936	5.37657	120.428	5.0986e-28	6.33246e-27
C5AR1	7828	1.44926	2.77231	20.7133	5.33451e-06	1.5441e-05
KNSTRN	1609	1.44875	3.63412	38.8728	4.52335e-10	1.9675e-09
ATP5F1D	493	1.44872	5.16601	15.6044	7.80708e-05	0.000192334
LOC117887760	1895	1.44864	3.92775	47.9297	4.41772e-12	2.2597e-11
ARHGAP19	7151	1.44798	6.94005	373.031	4.09494e-83	1.9146e-81
LOC117869343	2687	1.4475	2.96554	23.8537	1.0394e-06	3.26378e-06
LOC117885465	1510	1.44714	5.28542	123.253	1.22727e-28	1.57019e-27
CST6	799	1.44515	6.13919	219.062	1.44901e-49	3.56173e-48
LOC117887242	2129	1.44509	2.58593	17.8998	2.32844e-05	6.19744e-05
unassigned_gene_18	70	1.44508	2.586	17.8996	2.32875e-05	6.19744e-05
ARSG	2872	1.44507	3.28866	30.1284	4.04359e-08	1.47337e-07
LMAN2	485	1.444	4.04511	45.9645	1.20416e-11	5.96773e-11
CRYAB	836	1.44373	2.80377	21.0418	4.49383e-06	1.31394e-05
NECAB3	4337	1.44273	4.54081	73.201	1.17094e-17	8.62768e-17
COX3	784	1.44253	10.0263	1206.26	2.66582e-264	7.83802e-262
LOC117881580	3186	1.44241	3.77628	42.6579	6.52009e-11	3.0392e-10
SERF2	484	1.44205	6.68081	312.365	6.66861e-70	2.50507e-68
LOC117868485	717	1.44166	6.4027	259.833	1.86591e-58	5.60471e-57
LOC117887250	1303	1.44034	2.07024	11.9399	0.000549446	0.0011958
P3H1	2299	1.43911	7.06524	399.671	6.49404e-89	3.29858e-87
PPP1R32	6698	1.43886	2.62161	18.229	1.9587e-05	5.2718e-05
LOC117885020	507	1.43886	2.62168	18.229	1.95872e-05	5.2718e-05
NEMP2	2099	1.43886	2.62164	18.2289	1.95887e-05	5.2718e-05
PLCD3	3680	1.43824	4.56885	74.1796	7.13245e-18	5.33503e-17
PLCD1	5669	1.43656	5.16342	111.695	4.16657e-26	4.79689e-25
GFAP	4991	1.43599	6.96968	374.028	2.48456e-83	1.16523e-81
COL5A2	7592	1.43562	11.0651	1327.26	1.34767e-290	4.90584e-288
GAS2L2	8435	1.43465	5.17581	112.343	3.00531e-26	3.4862e-25
PCLAF	1116	1.43358	5.60031	149.904	1.81984e-34	2.82759e-33
LOC117884376	3343	1.43278	6.07122	205.761	1.15514e-46	2.59338e-45
CD63	1108	1.43205	6.73514	164.954	9.36392e-38	1.6086e-36
FNDC5	2720	1.43083	4.88851	91.6589	1.02984e-21	9.56577e-21
SH2B2	5446	1.43026	4.73513	82.3545	1.1374e-19	9.3796e-19
PHPT1	808	1.4297	4.89581	91.9853	8.73209e-22	8.15048e-21
LOC117876319	2693	1.42885	4.4379	66.8014	3.00279e-16	2.01712e-15
FBXL6	1561	1.42724	5.05406	102.248	4.89919e-24	5.08511e-23
LOC117889247	1646	1.42684	4.81182	86.433	1.4455e-20	1.2557e-19
LOC117869028	1452	1.42639	5.67862	156.514	6.53571e-36	1.06757e-34
EIF3K	798	1.42521	5.81989	36.1781	1.80087e-09	7.41741e-09
LFNG	1114	1.42397	2.9231	22.3611	2.25904e-06	6.84743e-06
SLC19A1	2301	1.42284	4.47785	68.1123	1.54442e-16	1.05981e-15
IGFBP5	2112	1.42182	6.16695	207.685	4.3939e-47	1.00266e-45
GLIS2	6675	1.42098	7.71568	590.122	2.3568e-130	2.05903e-128
S1PR2	2401	1.42098	6.21678	223.074	1.93162e-50	4.86534e-49
TIMELESS	4278	1.42038	5.74914	162.772	2.80558e-37	4.76077e-36
RPS15	633	1.41961	6.98189	368.508	3.95321e-82	1.82104e-80
NPC2	1289	1.4196	6.44459	259.044	2.77314e-58	8.31343e-57
RPL13A	762	1.41951	9.30142	1217.75	8.46657e-267	2.53814e-264
CDKN2C	4110	1.41897	4.11601	52.5245	4.24917e-13	2.33689e-12
CUNH6orf136	1555	1.41811	5.36559	124.984	5.13065e-29	6.66461e-28
S100A10	768	1.41795	8.21874	802.399	1.62333e-176	2.25629e-174
SOX18	2627	1.41762	6.01078	193.406	5.73894e-44	1.18571e-42
GIT1	3228	1.41649	7.2665	407.122	1.55089e-90	8.06518e-89
CCDC102A	3569	1.41506	5.13806	106.481	5.78343e-25	6.28896e-24
LOXL1	3603	1.41439	5.73226	159.556	1.41467e-36	2.35866e-35
CILP	4446	1.41413	3.17259	26.4942	2.64337e-07	8.83571e-07
RHBDF1	4107	1.41143	6.05543	197.556	7.13163e-45	1.53571e-43
LOC117888710	688	1.41143	3.76012	40.3527	2.1201e-10	9.43372e-10
ATP6	684	1.41114	10.309	1206.16	2.79869e-264	8.07344e-262
LOC117883337	2197	1.40942	3.65145	37.2231	1.05359e-09	4.43879e-09
LOC117880834	1141	1.4091	6.96575	359.292	4.01635e-80	1.77988e-78
SLC39A13	4306	1.40852	5.86349	172.888	1.73132e-39	3.11048e-38
POLD4	820	1.40847	4.9927	95.4141	1.5445e-22	1.49287e-21
TEX30	1553	1.40814	2.26318	13.2639	0.000270563	0.00061603
LOC117888628	7152	1.40752	2.81912	20.2153	6.91967e-06	1.97489e-05
ARHGAP27	6085	1.40735	3.03338	23.6879	1.1329e-06	3.54284e-06
LOC117876005	1781	1.40688	3.90581	44.4728	2.5791e-11	1.24784e-10
UROD	1366	1.40418	6.53951	269.864	1.21519e-60	3.79938e-59
SDHAF2	908	1.40362	5.6849	152.153	5.86766e-35	9.23899e-34
MRPL24	1434	1.40173	5.97131	184.129	6.08154e-42	1.18296e-40
C2H8orf58	2842	1.40155	4.88064	87.4331	8.71779e-21	7.67778e-20
LOC117878454	6649	1.40146	2.30763	13.5966	0.00022659	0.000521424
STXBP4	7928	1.40056	3.83854	42.0101	9.08051e-11	4.16538e-10
MID1IP1	1050	1.40031	6.82714	324.177	1.78267e-72	6.95287e-71
RPS12	570	1.40024	7.91917	650.931	1.40186e-143	1.41007e-141
RRP9	1603	1.40004	3.71919	38.55	5.33675e-10	2.30686e-09
INAFM1	1068	1.39988	5.87084	171.627	3.26506e-39	5.81136e-38
C1QTNF6	3773	1.39894	6.52334	264.982	1.40819e-59	4.30596e-58
LOC117874149	3174	1.39878	5.25888	113.007	2.15049e-26	2.50219e-25
CDK2	2129	1.39862	5.72318	155.066	1.35428e-35	2.19338e-34
E2F2	4113	1.39832	5.01655	95.5993	1.40656e-22	1.36539e-21
PFKM	2988	1.39746	2.63906	17.4072	3.01685e-05	7.92512e-05
PREPL	3624	1.39745	2.63905	17.407	3.01708e-05	7.92512e-05
JTB	3446	1.39678	6.88661	335.389	6.4421e-75	2.61255e-73
RHOJ	7434	1.39669	7.10295	385.875	6.54506e-86	3.18686e-84
LOC117889011	1747	1.39441	5.19946	107.82	2.94365e-25	3.2495e-24
PKD1	17323	1.39406	7.5845	523.093	8.9866e-116	6.70225e-114
LOC117889267	646	1.39371	5.91998	175.823	3.95769e-40	7.27274e-39
unassigned_gene_4	1620	1.39341	13.5377	671.431	4.88049e-148	5.1818e-146
AGFG2	2945	1.39254	7.04593	167.369	2.77809e-38	4.81021e-37
LOC117867678	1107	1.3916	1.99054	10.4515	0.00122547	0.00250955
LTBP3	3903	1.39006	8.55455	822.251	7.8415e-181	1.17538e-178
LOC117888761	4161	1.38993	6.02003	80.3041	3.20996e-19	2.58709e-18
FAM83H	6997	1.38942	2.39272	14.2646	0.000158821	0.000373802
ZNF703	3258	1.38931	5.92527	175.353	5.01232e-40	9.17764e-39
C2H8orf82	3682	1.38896	7.5559	510.033	6.23795e-113	4.49868e-111
RPS2	949	1.3887	9.63903	1087.05	2.15313e-238	5.0645e-236
CD93	2612	1.38831	5.09625	99.5412	1.92127e-23	1.94275e-22
HDAC7	5968	1.38707	7.15582	393.849	1.20238e-87	6.00755e-86
PLEKHG4	8364	1.38611	6.41977	242.904	9.1526e-55	2.58181e-53
LOC117867444	1553	1.38609	3.54322	33.2895	7.94102e-09	3.08304e-08
HSCB	835	1.38607	5.06017	96.78	7.74761e-23	7.62247e-22
ZC3HC1	2007	1.38565	4.75528	78.3248	8.7416e-19	6.91056e-18
LOC117873952	444	1.38535	5.06982	16.968	3.80161e-05	9.83631e-05
JAGN1	1692	1.38416	5.77321	157.056	4.9758e-36	8.18012e-35
FAM183A	686	1.3839	2.73997	18.4102	1.78106e-05	4.82556e-05
HPSE2	3610	1.38389	2.74001	18.4098	1.78138e-05	4.82556e-05
GRHPR	1214	1.38208	5.03672	94.6729	2.24598e-22	2.15426e-21
LOC117872839	558	1.38183	6.86563	323.72	2.24209e-72	8.70032e-71
MMS19	1909	1.38179	5.39691	121.185	3.48174e-28	4.36689e-27
ITGA3	3527	1.38121	5.40211	121.517	2.94413e-28	3.7078e-27
LOC117888969	2607	1.38057	7.45209	471.816	1.28997e-104	8.28669e-103
FANCL	1335	1.38046	3.01993	22.5526	2.04468e-06	6.22359e-06
LOC117867574	4890	1.38046	3.01993	22.5526	2.04468e-06	6.22359e-06
LOC117877210	597	1.37961	7.03164	359.548	3.53129e-80	1.56947e-78
TSPAN33	3487	1.37754	4.6798	73.4427	1.03602e-17	7.64836e-17
LOC117867178	2195	1.37598	5.57815	135.962	2.03416e-31	2.91474e-30
LIN37	1527	1.37593	6.15778	201.034	1.24249e-45	2.74514e-44
COL4A5	6831	1.37428	7.49781	481.308	1.1097e-106	7.18906e-105
ADAM19	5843	1.37309	5.56178	133.872	5.82663e-31	8.18781e-30
PLPP3	3179	1.37287	6.37177	230.819	3.95093e-52	1.03612e-50
TLCD2	5217	1.37278	3.29941	27.3621	1.68704e-07	5.77415e-07
STK36	6210	1.37152	4.57285	67.5643	2.03927e-16	1.38632e-15
LOC117870469	2345	1.36945	2.54912	15.606	7.80046e-05	0.000192202
METRNL	1747	1.36908	5.09284	96.5361	8.76317e-23	8.59949e-22
AFMID	1835	1.36854	3.97658	44.2191	2.936e-11	1.41381e-10
ECH1	1181	1.36705	5.04998	93.4471	4.17211e-22	3.94968e-21
DDX56	1957	1.367	3.99047	44.5523	2.47649e-11	1.2001e-10
RNF24	823	1.36544	3.55245	32.5039	1.18952e-08	4.56607e-08
PTRH1	2328	1.36527	2.89399	20.0881	7.39564e-06	2.10366e-05
IL15	2197	1.36419	4.14066	49.3428	2.14923e-12	1.11767e-11
EPHA2	4368	1.363	5.47389	124.229	7.50481e-29	9.69097e-28
POLR2I	690	1.36201	2.92289	20.4241	6.2043e-06	1.78438e-05
CLU	1910	1.36165	5.71192	145.774	1.45449e-33	2.2105e-32
TACR1	8096	1.36074	3.91269	41.7675	1.028e-10	4.70151e-10
ATP6V0D1	2836	1.35972	7.32633	389.718	9.53457e-87	4.67224e-85
C16H19orf54	525	1.35946	2.24039	12.1298	0.000496236	0.0010882
TLN1	8913	1.35866	8.74599	731.553	4.11731e-161	4.95468e-159
LOC117886927	3503	1.35855	3.78378	37.9773	7.15719e-10	3.0566e-09
SIX5	2857	1.35821	5.97717	173.503	1.27074e-39	2.29107e-38
LOC117869068	2096	1.35653	5.27256	107.216	3.99201e-25	4.37205e-24
LOC117883278	2267	1.3565	4.94954	85.8329	1.95805e-20	1.68657e-19
MED16	3751	1.35643	4.53524	64.3525	1.04037e-15	6.7715e-15
S100A16	1995	1.35607	8.23962	314.325	2.49457e-70	9.39395e-69
CCDC80	3751	1.35544	5.44844	120.725	4.38857e-28	5.47729e-27
TMEM179B	608	1.35509	3.24304	25.5756	4.2538e-07	1.38937e-06
ADGRE5	3307	1.35489	3.96959	43.1098	5.17532e-11	2.43538e-10
LOC117882865	3328	1.35433	4.64919	69.4558	7.81462e-17	5.47812e-16
RPL17	698	1.35412	8.45489	846.332	4.56134e-186	7.11616e-184
PRRX2	5283	1.354	4.35387	56.4679	5.71225e-14	3.34743e-13
SYNPO	10311	1.35392	7.39975	438.982	1.8029e-97	1.04017e-95
LOC117871417	312	1.35337	7.97483	630.115	4.71769e-139	4.48004e-137
SMARCD2	2620	1.35271	5.25229	105.131	1.14351e-24	1.22603e-23
SPON2	3869	1.35235	3.67696	34.8548	3.5524e-09	1.42217e-08
CERS1	2595	1.35233	7.04372	348.197	1.04657e-77	4.48207e-76
TICRR	6412	1.35177	4.67525	70.4563	4.70576e-17	3.32931e-16
BCL2L10	1623	1.35152	5.53993	127.74	1.27952e-29	1.69814e-28
LOC117884079	1840	1.35031	3.03319	21.7721	3.0704e-06	9.15967e-06
LOC117879193	589	1.34885	4.89905	14.8981	0.000113479	0.000273657
LOC117889262	1655	1.34882	1.78588	8.3151	0.00393168	0.00735489
MCRS1	1714	1.34779	6.76572	288.486	1.06291e-64	3.60329e-63
LYRM9	1761	1.34739	3.72724	35.863	2.11689e-09	8.65608e-09
NAXE	1907	1.34625	5.32044	109.097	1.545e-25	1.73178e-24
ELMOD3	6488	1.34584	3.74354	36.2007	1.78005e-09	7.33561e-09
STAB1	9533	1.34502	5.27235	105.366	1.01512e-24	1.09451e-23
LOC117879253	9447	1.34444	4.07713	45.7954	1.31273e-11	6.49107e-11
SNTB1	2716	1.34388	4.7589	73.7923	8.67851e-18	6.43793e-17
LOC117880930	5859	1.34371	3.93418	41.3367	1.28139e-10	5.82552e-10
S100A11	767	1.34343	6.83672	300.294	2.84227e-67	9.98975e-66
APEX2	1625	1.34206	4.58635	65.2607	6.56177e-16	4.32426e-15
VPS28	1143	1.3415	6.96716	326.044	6.99064e-73	2.75464e-71
LOC117876321	2918	1.34133	3.79164	37.2104	1.06049e-09	4.46661e-09
SCNM1	1644	1.34108	2.41314	13.4807	0.000241029	0.000552654
MXRA5	10071	1.33935	6.69266	271.536	5.2494e-61	1.6548e-59
CCNB3	1665	1.33859	3.99024	42.6824	6.43895e-11	3.00412e-10
LSMEM2	1079	1.33839	3.63356	33.0808	8.84075e-09	3.4202e-08
LOC117884497	1792	1.33824	3.41609	28.2725	1.05384e-07	3.6811e-07
LOC117881104	1997	1.33773	2.84939	18.6421	1.57701e-05	4.31167e-05
FPGS	2444	1.3368	5.16205	96.4649	9.0841e-23	8.903e-22
LOC117888412	1993	1.33581	3.8533	38.5588	5.3129e-10	2.2972e-09
NDUFA8	726	1.33531	3.66817	33.7558	6.24826e-09	2.44634e-08
SPCS1	1780	1.33375	5.33681	108.26	2.35762e-25	2.6139e-24
EMID1	5488	1.33288	6.22185	196.797	1.04415e-44	2.23076e-43
ALG3	1802	1.33237	5.14006	94.3859	2.59636e-22	2.48254e-21
MARS2	1915	1.33236	4.21304	49.4925	1.99135e-12	1.0384e-11
LOC117877716	2704	1.33058	1.96298	9.33034	0.0022539	0.00440404
TESC	1358	1.33058	1.96299	9.3303	0.00225396	0.00440404
PTHLH	1826	1.33057	1.96301	9.33025	0.00225401	0.00440404
PIP4K2C	2790	1.33045	5.96945	165.538	6.97768e-38	1.20273e-36
MAT1A	7556	1.33008	2.53037	14.4967	0.000140402	0.000334259
CNPPD1	2034	1.33007	4.7257	70.6166	4.33851e-17	3.08089e-16
LOC117871763	1148	1.32984	2.93711	19.6575	9.26379e-06	2.60405e-05
LOC117878487	2681	1.3297	3.2544	24.8125	6.31872e-07	2.02871e-06
TROAP	3665	1.32933	5.25191	101.452	7.32337e-24	7.57045e-23
LOC117879213	696	1.32855	7.52876	458.934	8.19927e-102	4.99437e-100
FLII	4244	1.32718	6.43374	224.661	8.70305e-51	2.21031e-49
DDX39A	1458	1.32568	5.62334	130.015	4.06739e-30	5.50321e-29
LOC117874159	1002	1.32513	2.99267	20.3352	6.49951e-06	1.86332e-05
H6PD	5907	1.3249	4.3045	52.1845	5.05225e-13	2.75674e-12
PDLIM7	3422	1.32444	7.09265	344.752	5.88768e-77	2.45947e-75
RPL8	984	1.32437	8.66102	917.012	1.96672e-201	3.49641e-199
LENG1	1289	1.32375	2.60362	15.1751	9.79859e-05	0.000238104
LOC117870460	738	1.32375	2.60357	15.1751	9.79888e-05	0.000238104
AUP1	2078	1.32336	6.48755	168.91	1.28e-38	2.234e-37
LOC117869551	3497	1.32252	5.72195	138.341	6.13721e-32	8.89401e-31
KLF2	2928	1.32246	5.77808	143.694	4.14375e-33	6.20507e-32
LOC117884437	7564	1.32211	3.60691	31.6526	1.84368e-08	6.93943e-08
LSP1	3252	1.32163	7.10861	346.858	2.04845e-77	8.65158e-76
LOC117885964	1101	1.32154	6.83872	290.96	3.07249e-65	1.04622e-63
LOC117871961	2903	1.32049	5.95637	113.675	1.53531e-26	1.80842e-25
MTCH2	927	1.31984	5.30043	103.371	2.77879e-24	2.92596e-23
NLE1	2789	1.31981	4.21885	48.7459	2.9137e-12	1.50549e-11
GAMT	1878	1.31977	5.81431	146.657	9.32749e-34	1.42751e-32
MUS81	2478	1.31848	6.37283	212.924	3.1625e-48	7.45014e-47
C3H6orf226	629	1.31772	4.07703	43.9541	3.36164e-11	1.60864e-10
TRIP10	3498	1.31726	5.08554	88.8211	4.32186e-21	3.86867e-20
FOXC2	4586	1.31678	3.67678	33.0066	9.18445e-09	3.54599e-08
TRAPPC6A	529	1.31669	2.12074	10.3488	0.00129558	0.00264572
HIF3A	4233	1.31518	8.95116	553.802	1.87413e-122	1.54051e-120
GPR27	2637	1.31409	5.13038	91.1607	1.32462e-21	1.21927e-20
LOC117873444	759	1.31364	5.13672	91.4942	1.11921e-21	1.03833e-20
LOC117869012	2415	1.31248	4.47189	57.5713	3.25943e-14	1.94282e-13
LOC117869679	3240	1.31177	4.48177	57.9059	2.7496e-14	1.64728e-13
MRPS21	678	1.31012	4.38506	38.1491	6.55395e-10	2.81312e-09
OGN	2812	1.30954	6.71475	263.307	3.2643e-59	9.90237e-58
ARAP3	6994	1.30949	6.21208	188.647	6.27619e-43	1.25107e-41
LOC117871648	2555	1.30912	2.21713	11.0289	0.000897026	0.00188259
SH2B3	2324	1.30892	4.20101	47.3305	5.99718e-12	3.03612e-11
MYD88	4895	1.30868	4.37475	53.4646	2.6329e-13	1.47668e-12
LOC117887671	3220	1.3083	2.80332	17.2133	3.3409e-05	8.72101e-05
HSPB8	2329	1.308	5.0256	84.0073	4.92943e-20	4.16847e-19
POLH	2510	1.30786	4.53958	59.9274	9.84204e-15	6.05777e-14
ENGASE	1814	1.30761	4.92369	78.2513	9.07293e-19	7.16879e-18
USP2	3578	1.30753	3.80701	35.7149	2.28416e-09	9.3251e-09
SCRT1	1393	1.30574	2.26301	11.3692	0.000746728	0.00158746
FAM166B	1044	1.30573	2.263	11.3691	0.000746748	0.00158746
TINAGL1	4992	1.30565	7.70769	496.48	5.54309e-110	3.73341e-108
PACS1	6107	1.30509	6.68246	256.023	1.26329e-57	3.74311e-56
LOC117880760	2551	1.3039	9.12284	242.298	1.24084e-54	3.49378e-53
RTKN	1872	1.30327	8.21661	623.361	1.3894e-137	1.27967e-135
LGI4	2279	1.30242	7.88066	510.388	5.22108e-113	3.78318e-111
LOC117881143	188	1.30235	6.17377	23.3348	1.36115e-06	4.2281e-06
DOK7	5096	1.30208	2.89378	18.2333	1.95431e-05	5.26325e-05
GUSB	2093	1.30162	3.89777	37.7475	8.05213e-10	3.42255e-09
LOC117886972	2181	1.30155	4.12154	44.2323	2.91626e-11	1.40519e-10
CHST2	2737	1.30106	5.86092	147.038	7.69691e-34	1.18032e-32
HAUS5	2438	1.3007	5.33626	102.843	3.62791e-24	3.79912e-23
EEF1AKMT2	1705	1.30019	2.92272	18.5736	1.63473e-05	4.45594e-05
TMBIM6	2255	1.29987	8.35241	496.498	5.49367e-110	3.71649e-108
RASGRP4	2666	1.29965	2.35056	12.0503	0.000517836	0.00113119
LOC117889439	4403	1.29918	5.45	110.895	6.23815e-26	7.11755e-25
RNASEH2C	844	1.29912	4.52519	58.5243	2.00795e-14	1.2163e-13
ZNHIT2	1667	1.29821	4.36941	52.3972	4.53378e-13	2.48475e-12
KLF16	6401	1.29819	5.7043	131.65	1.7845e-30	2.44473e-29
SLC16A6	4389	1.29778	3.37451	25.7668	3.85268e-07	1.26511e-06
AEBP1	5007	1.29774	6.40336	210.452	1.09485e-47	2.53624e-46
PRC1	4140	1.2976	6.20855	184.778	4.38757e-42	8.55632e-41
LOC117869861	1690	1.29689	2.39252	12.3909	0.000431425	0.000954429
PLEKHG5	3084	1.29655	5.57891	120.597	4.68125e-28	5.83305e-27
HES1	1433	1.29629	5.21607	94.0475	3.08049e-22	2.93626e-21
TRAM2	5479	1.29619	7.46068	418.401	5.43995e-93	2.91829e-91
SEMA6B	896	1.2957	4.21867	46.94	7.31924e-12	3.68226e-11
CASTOR1	2637	1.29568	4.21861	46.9388	7.324e-12	3.68344e-11
FOXO1	3234	1.29525	4.59047	60.8819	6.06033e-15	3.79739e-14
SEC61B	889	1.29517	6.14298	176.154	3.35053e-40	6.17184e-39
FCN3	1607	1.29337	3.03299	19.935	8.01199e-06	2.26885e-05
C7	4138	1.29269	3.78349	34.307	4.70692e-09	1.86726e-08
B3GNT8	1941	1.29262	6.34986	201.481	9.92456e-46	2.19908e-44
OSR1	2092	1.29201	5.39281	105.45	9.73439e-25	1.05105e-23
TMEM121	3254	1.2919	2.47282	13.0729	0.0002996	0.000677702
SYNE3	5192	1.29177	4.06373	41.8126	1.00454e-10	4.59907e-10
MYG1	1340	1.2914	5.0786	84.9042	3.13171e-20	2.67639e-19
SMIM12	1547	1.29012	5.21896	93.3245	4.43858e-22	4.19675e-21
FIBIN	2273	1.28983	4.98065	79.1488	5.76044e-19	4.58705e-18
KIF26B	7000	1.28911	4.99451	79.8224	4.09632e-19	3.28587e-18
LOC117875963	8515	1.28832	4.12754	43.5088	4.22052e-11	2.0021e-10
LOC117873506	2728	1.28745	2.54895	13.7549	0.00020828	0.000483143
PPP1R3G	2012	1.28717	4.56736	59.1501	1.46091e-14	8.9165e-14
FIS1	1407	1.28654	6.51682	222.964	2.04102e-50	5.13243e-49
PLEC	14765	1.2865	10.0824	1067.22	4.41172e-234	1.00673e-231
SPRED3	1800	1.28542	2.58555	14.0961	0.000173705	0.000407452
LOC117875927	545	1.28458	5.3278	99.6831	1.78839e-23	1.80958e-22
LOC117877910	1426	1.28444	4.4266	53.3638	2.77159e-13	1.54935e-12
CHEK1	2974	1.28401	4.80222	69.3111	8.40965e-17	5.88445e-16
LOC117885050	1615	1.28372	3.2079	22.3194	2.30867e-06	6.98817e-06
GANAB	2186	1.28303	5.99156	156.103	8.03634e-36	1.30849e-34
ENDOV	2234	1.28292	3.6421	30.5262	3.29389e-08	1.21e-07
AKT2	6142	1.28277	7.29492	368.508	3.95439e-82	1.82104e-80
WRAP53	2165	1.28175	6.22481	182.21	1.59563e-41	3.06092e-40
LOC117885724	5676	1.28144	5.39265	103.688	2.36774e-24	2.50522e-23
BSCL2	1828	1.28049	5.41353	105.029	1.20339e-24	1.28932e-23
ZNF628	2732	1.28029	4.87922	72.6752	1.52844e-17	1.12025e-16
LOC117881279	1088	1.27883	3.72683	32.2276	1.37127e-08	5.22694e-08
ECHS1	1270	1.27769	5.35773	100.642	1.10194e-23	1.12693e-22
HDAC8	2170	1.27697	4.95217	76.04	2.77971e-18	2.13777e-17
LOC117886220	897	1.27673	2.75587	15.8026	7.03051e-05	0.00017478
CDT1	4095	1.27655	4.79028	67.9248	1.69853e-16	1.16244e-15
ELOVL1	2501	1.27624	7.054	312.141	7.45971e-70	2.78854e-68
PTGR1	1776	1.27519	3.80688	33.928	5.71896e-09	2.24774e-08
IL1RAP	5896	1.27427	3.40554	25.3857	4.69386e-07	1.5282e-06
CERS2	2354	1.27119	6.4053	202.084	7.33024e-46	1.62659e-44
TEK	4527	1.27108	4.23023	45.5042	1.52312e-11	7.49744e-11
NKIRAS2	1017	1.27095	4.50102	55.0202	1.19298e-13	6.85952e-13
KIF18B	3216	1.27012	3.92656	36.647	1.41577e-09	5.8868e-09
HAX1	1823	1.27003	5.41339	103.278	2.91212e-24	3.06424e-23
SLC41A3	2555	1.26954	3.94088	36.9869	1.18926e-09	4.98701e-09
LOC117889130	2974	1.26953	3.94091	36.986	1.18982e-09	4.98799e-09
LLGL1	6850	1.26908	9.28286	997.227	7.19563e-219	1.46685e-216
PAN2	4847	1.26804	6.3478	193.524	5.4088e-44	1.12053e-42
GAA	4632	1.26795	4.30945	47.8784	4.53495e-12	2.31734e-11
CCN4	1675	1.26687	1.93485	8.25067	0.00407369	0.0076075
C19H1orf167	5690	1.2665	2.99248	18.5344	1.66868e-05	4.54283e-05
CPXM1	4790	1.26642	7.75849	482.454	6.24839e-107	4.06517e-105
GPX4	912	1.2659	6.32955	190.531	2.43414e-43	4.92268e-42
TNFSF12	852	1.26569	3.61558	29.1331	6.75737e-08	2.41105e-07
EEF1G	1601	1.26541	9.6499	819.687	2.83066e-180	4.08283e-178
NME4	1021	1.26453	1.99042	8.59279	0.00337496	0.00639243
PDE4A	1573	1.26439	4.07641	40.3854	2.08491e-10	9.292e-10
CAV1	3152	1.26437	5.92239	144.627	2.59149e-33	3.91128e-32
STOML2	1096	1.26421	5.43145	103.585	2.49401e-24	2.63335e-23
N4BP3	6506	1.26393	5.11063	83.0738	7.90464e-20	6.61489e-19
FZD2	3340	1.26301	6.33364	190.173	2.91515e-43	5.88768e-42
DOK3	2503	1.26253	3.09767	19.9005	8.158e-06	2.30678e-05
NAT14	1098	1.26239	2.04393	8.93501	0.00279755	0.00538498
LAPTM5	1485	1.26239	2.04394	8.93497	0.00279762	0.00538498
LOC117867978	2720	1.26155	5.17948	86.7656	1.22178e-20	1.06559e-19
PAPSS2	5274	1.26085	3.75125	31.8582	1.65844e-08	6.27e-08
ZSWIM5	3534	1.26006	5.94242	145.589	1.59649e-33	2.4215e-32
POLE	7343	1.2592	6.1813	170.72	5.15175e-39	9.13749e-38
MGP	781	1.25912	3.19597	21.2663	3.99704e-06	1.17611e-05
F13A1	3932	1.25758	3.24263	21.9491	2.7998e-06	8.39351e-06
CAPN5	3135	1.25667	5.93334	143.896	3.74384e-33	5.62828e-32
NCBP2AS2	689	1.25667	5.50895	107.901	2.82543e-25	3.12576e-24
NUDCD3	1709	1.25658	5.35167	67.2807	2.35472e-16	1.59157e-15
SLC2A1	1766	1.25649	4.31505	47.177	6.48576e-12	3.27696e-11
RYR3	15216	1.25647	4.31504	47.1761	6.48878e-12	3.27702e-11
FBN1	10492	1.25536	8.91019	957.021	3.9492e-210	7.74094e-208
GDF1	1614	1.25526	5.99047	103.535	2.558e-24	2.69719e-23
KCNC4	3947	1.25383	3.97585	36.9647	1.20287e-09	5.03854e-09
ABHD14B	1653	1.25277	5.04501	77.9758	1.04311e-18	8.20376e-18
DCP1A	2110	1.25258	2.32913	10.9892	0.000916458	0.00192178
CROCC	4382	1.25239	6.60392	223.681	1.4239e-50	3.59241e-49
LOC117888966	2254	1.25193	6.22401	173.621	1.1978e-39	2.16212e-38
ISYNA1	2223	1.25182	5.83829	133.905	5.73104e-31	8.06088e-30
TCAF2	3405	1.25012	2.41296	11.6737	0.000633904	0.00136541
MTA2	2705	1.2488	7.85302	231.303	3.09842e-52	8.16755e-51
NOP53	1266	1.24844	6.84687	260.827	1.13323e-58	3.41736e-57
MDK	1569	1.24775	7.87494	503.857	1.37651e-111	9.69834e-110
LOC117877909	399	1.24761	5.67735	119.226	9.34306e-28	1.15571e-26
KANK3	4156	1.24733	6.62467	224.922	7.63399e-51	1.94203e-49
LOC117888621	8940	1.24708	10.5567	416.078	1.74245e-92	9.3148e-91
ANKRD23	4511	1.24637	5.53291	107.861	2.88294e-25	3.18478e-24
TANGO6	4134	1.24632	4.69975	60.7312	6.54257e-15	4.09118e-14
MRI1	1352	1.2461	4.27588	45.1235	1.84988e-11	9.04184e-11
SIRT6	1243	1.24606	2.56723	13.0435	0.000304337	0.000687597
ITPRIPL2	5049	1.24467	5.10712	80.3185	3.18677e-19	2.57111e-18
GASK1A	3960	1.24433	2.63869	13.7278	0.000211298	0.000489698
SELENOH	1090	1.24428	5.12638	81.3304	1.90963e-19	1.55796e-18
MRPL23	763	1.24302	4.8522	67.1565	2.50786e-16	1.6906e-15
MCAM	2099	1.24252	8.40367	692.506	1.27471e-152	1.42256e-150
P3H3	2673	1.24209	6.11088	158.375	2.5621e-36	4.23938e-35
POLR1G	1448	1.24208	2.73958	14.7551	0.000122417	0.000294284
RPL36	520	1.24194	7.87157	498.104	2.45774e-110	1.69263e-108
SIM2	3836	1.24141	2.77175	15.0977	0.000102089	0.000247282
TMEM51	1820	1.24076	2.80318	15.4397	8.51778e-05	0.000208775
ITGBL1	4377	1.24075	2.80318	15.4397	8.5181e-05	0.000208775
LOC117877966	3150	1.24075	2.8032	15.4397	8.51814e-05	0.000208775
NOP56	2256	1.24041	6.49899	204.655	2.01354e-46	4.50073e-45
E2F4	2935	1.23968	4.58989	55.6429	8.69064e-14	5.04447e-13
PLPP7	4162	1.23845	2.92254	16.8088	4.13407e-05	0.000106323
C1QTNF2	2990	1.23792	2.95091	17.1509	3.45254e-05	8.98636e-05
ZNF865	2998	1.23724	4.85566	42.9908	5.49968e-11	2.58324e-10
AMT	1786	1.23668	7.61912	421.236	1.31314e-93	7.09419e-92
NCAPH2	2132	1.23559	5.88036	134.159	5.04354e-31	7.11353e-30
LOC117876498	8527	1.23551	4.21228	42.3982	7.4457e-11	3.44648e-10
STARD8	5657	1.23534	7.78208	465.926	2.4673e-103	1.53343e-101
IQGAP3	6017	1.23509	6.14621	160.314	9.66228e-37	1.61804e-35
LOC117887105	887	1.23413	4.77816	36.9386	1.21911e-09	5.10378e-09
CCDC191	3501	1.23409	3.18394	20.2297	6.86781e-06	1.96102e-05
GFRA4	2620	1.23397	8.51761	508.703	1.21439e-112	8.71685e-111
LOC117886297	1999	1.23372	3.20763	20.5713	5.74511e-06	1.65793e-05
RPS27	431	1.23335	7.6176	245.898	2.03572e-55	5.81759e-54
SNTA1	2429	1.23328	5.77195	124.185	7.67571e-29	9.90329e-28
TUSC1	3142	1.23297	5.79234	125.843	3.32777e-29	4.37474e-28
ECI1	1138	1.23199	4.46124	50.2118	1.38012e-12	7.29372e-12
PDE5A	8626	1.23193	6.58298	213.39	2.50206e-48	5.91252e-47
LOC117884819	981	1.23151	5.12629	79.6251	4.52632e-19	3.62508e-18
LMO7	6323	1.2303	3.46573	24.6736	6.79094e-07	2.17757e-06
EEF1AKMT3	1249	1.23005	3.48529	25.0147	5.68949e-07	1.83788e-06
TRIOBP	5008	1.22952	5.29899	89.3839	3.2517e-21	2.93478e-20
FGL1	5528	1.22919	3.561	26.3814	2.80223e-07	9.32794e-07
KCNK7	1333	1.22878	3.59748	27.0641	1.96821e-07	6.67229e-07
ZFP64	4388	1.22785	3.68481	28.7703	8.14901e-08	2.87937e-07
XXYLT1	2140	1.22769	5.47887	100.794	1.02082e-23	1.04607e-22
SEPTIN12	5017	1.22736	6.29417	174.777	6.69729e-40	1.21899e-38
NDUFA7	639	1.22646	3.82984	31.8414	1.67289e-08	6.32151e-08
LOC117871394	5454	1.22641	4.33073	11.6501	0.000641974	0.00138202
AP5B1	3474	1.22632	3.84508	32.1827	1.40332e-08	5.34112e-08
NDUFS8	957	1.22576	6.75534	236.696	2.06655e-53	5.62197e-52
DENND4B	2330	1.22576	5.69178	116.168	4.36753e-27	5.25375e-26
ADAT3	1483	1.22567	3.91904	33.8874	5.83944e-09	2.29215e-08
MAN2A2	3735	1.22547	7.03592	284.265	8.83382e-64	2.94891e-62
GMPPB	1976	1.22494	5.796	124.502	6.54109e-29	8.46797e-28
SMPDL3A	4253	1.22445	4.06969	37.6348	8.53099e-10	3.61303e-09
YBX3	1780	1.22219	8.59186	341.28	3.35842e-76	1.38401e-74
LOC117880200	4946	1.22141	6.34504	179.028	7.89916e-41	1.48003e-39
LOC117888631	910	1.22125	7.40272	170.476	5.82342e-39	1.0293e-37
ATP8B2	4728	1.22118	6.38615	183.943	6.67813e-42	1.29571e-40
MTG1	2534	1.21979	4.87839	65.7977	4.99673e-16	3.31576e-15
DDX23	3288	1.21942	6.13453	154.996	1.40302e-35	2.26992e-34
SHROOM4	14096	1.2188	7.41708	359.649	3.35704e-80	1.49638e-78
ARHGEF40	5696	1.21796	7.23159	318.773	2.67995e-71	1.02691e-69
CAPNS1	1884	1.2178	9.10301	698.739	5.62352e-154	6.41626e-152
PLBD2	3192	1.21689	7.02756	278.747	1.40796e-62	4.60949e-61
PRAG1	4553	1.21562	6.5742	206.478	8.05797e-47	1.81977e-45
PHB2	1710	1.21503	7.11599	294.325	5.67797e-66	1.95961e-64
LAMA2	9661	1.21327	6.63378	213.947	1.89114e-48	4.48272e-47
LOC117877208	687	1.21315	6.30385	171.792	3.00502e-39	5.35475e-38
LOC117885368	1329	1.21263	5.37267	91.4046	1.17105e-21	1.0851e-20
RPL39	615	1.21164	7.00369	251.359	1.31246e-56	3.80762e-55
PROSER3	2823	1.21132	4.21212	40.7081	1.76751e-10	7.93641e-10
LOC117873120	2355	1.21104	4.06311	36.6224	1.43374e-09	5.95989e-09
LOC117887158	2420	1.2106	3.8526	31.5094	1.98481e-08	7.45231e-08
TMEM141	807	1.2104	3.759	29.4628	5.70008e-08	2.04992e-07
CHST7	2297	1.21026	3.70986	28.4383	9.67335e-08	3.396e-07
GGT5	4560	1.2099	3.57015	25.7065	3.97479e-07	1.30325e-06
LOC117879948	1706	1.20968	10.0364	553.988	1.70758e-122	1.4112e-120
LOC117871379	2499	1.20921	3.33143	21.6063	3.34748e-06	9.94358e-06
STK10	7591	1.20899	5.81564	122.843	1.5092e-28	1.92445e-27
LOC117869610	2335	1.20884	5.76299	118.517	1.33573e-27	1.64164e-26
C4H11orf24	2380	1.20871	3.19575	19.5529	9.7851e-06	2.74146e-05
LOC117878515	918	1.20786	5.50321	99.1323	2.3618e-23	2.37719e-22
HMMR	2527	1.20777	2.96481	16.4722	4.93674e-05	0.000125399
TNK2	3896	1.20766	6.88147	249.515	3.31314e-56	9.55746e-55
CD151	6988	1.20733	8.00757	512.585	1.73738e-113	1.27706e-111
TUBAL3	1465	1.20724	2.84899	15.1023	0.00010184	0.000246748
LXN	1191	1.20693	2.78745	14.417	0.000146472	0.00034795
GPAT2	4314	1.20659	2.72317	13.7317	0.000210861	0.000488759
ACBD4	770	1.20641	2.6899	13.3891	0.000253088	0.00057831
ISM2	6796	1.20602	2.62106	12.7037	0.000364935	0.000815476
ANKLE1	5529	1.20564	5.04774	72.232	1.91328e-17	1.39428e-16
LOC117886302	4330	1.20534	2.51122	11.6751	0.000633437	0.00136461
CD80	3596	1.20482	2.43305	10.9893	0.000916406	0.00192178
KCNQ4	3671	1.20453	2.39233	10.6463	0.00110292	0.00228243
MYO18A	10292	1.20421	9.09995	821.557	1.10992e-180	1.64753e-178
CHRNA2	3820	1.20356	2.26282	9.61734	0.00192748	0.00381085
NFKBIB	1874	1.2035	7.09949	285.643	4.42469e-64	1.49007e-62
TMEM25	1616	1.20326	5.53943	100.824	1.00552e-23	1.03108e-22
NCAPH	2986	1.20322	4.66937	55.3267	1.02071e-13	5.89334e-13
TWIST2	1610	1.2032	2.21693	9.27447	0.0023237	0.00452632
ANKRD16	3195	1.2028	2.16955	8.93132	0.00280321	0.00539505
FOLH1B	4305	1.20189	2.06985	8.24496	0.00408653	0.00763021
MRPS18B	1274	1.20164	5.33473	87.4052	8.84198e-21	7.78267e-20
RAPGEF3	1476	1.20139	2.01731	7.90185	0.00493842	0.009091
LOC117870470	1125	1.20135	4.4358	46.8455	7.68085e-12	3.8591e-11
LOC117877388	3426	1.20124	7.80597	447.197	2.9382e-99	1.71458e-97
LOC117869185	8867	1.20059	4.35253	44.1266	3.07816e-11	1.47947e-10
LOC117874144	2125	1.20008	4.29789	42.4274	7.3356e-11	3.39861e-10
ABI3BP	6140	1.19951	4.24124	40.7259	1.75152e-10	7.86925e-10
RPUSD4	1513	1.19939	4.22973	40.3851	2.08522e-10	9.292e-10
PLAT	3035	1.19891	4.18221	39.0251	4.18381e-10	1.82448e-09
FRMPD3	7894	1.19819	4.97585	67.8638	1.75188e-16	1.1968e-15
FMNL3	3634	1.19799	6.84829	110.736	6.76036e-26	7.68469e-25
LURAP1	2741	1.19658	5.76489	116.219	4.25617e-27	5.12383e-26
NCLN	2244	1.19646	5.75687	115.548	5.96962e-27	7.13086e-26
SDC4	3487	1.19621	3.94745	32.894	9.73252e-09	3.75285e-08
RAB34	2279	1.19611	4.79727	59.7494	1.07737e-14	6.62054e-14
ACSS3	3157	1.19401	3.78291	29.1423	6.7251e-08	2.40065e-07
LOC117871710	2005	1.19282	3.70144	27.4361	1.62368e-07	5.56227e-07
LOC117869530	3600	1.19229	3.66756	26.7528	2.31211e-07	7.77945e-07
EML2	1271	1.19193	5.41984	91.1317	1.3442e-21	1.23507e-20
PHGDH	1895	1.19126	5.6826	108.899	1.70766e-25	1.90991e-24
PPT1	1414	1.1906	4.4103	45.1702	1.80631e-11	8.83168e-11
GATC	703	1.19058	3.56083	24.7043	6.68332e-07	2.14441e-06
GTF3C2	3263	1.19058	5.89435	125.576	3.8064e-29	4.97402e-28
MYO1A	3577	1.19027	3.54221	24.3629	7.97902e-07	2.53738e-06
LOC117867965	1493	1.19027	3.54228	24.3629	7.97915e-07	2.53738e-06
MEPCE	2803	1.19003	5.86031	122.584	1.71937e-28	2.18698e-27
FAAP20	2561	1.18993	3.52353	24.0206	9.53101e-07	3.01011e-06
FAM43A	2046	1.18993	4.36835	43.8125	3.61394e-11	1.7256e-10
MAN2B1	3196	1.18755	5.46317	93.1689	4.80172e-22	4.5289e-21
MBD6	1571	1.18633	5.39616	88.8114	4.34301e-21	3.88533e-20
TCP11	3909	1.18576	6.19451	152.454	5.04221e-35	7.97211e-34
CCDC167	1376	1.18572	4.66916	53.6824	2.35669e-13	1.32615e-12
TCEANC2	2268	1.18525	3.27645	19.9195	8.07717e-06	2.28604e-05
ND4L	297	1.18485	7.12559	217.894	2.60503e-49	6.35221e-48
IL17RE	2662	1.18351	4.56175	49.6129	1.87274e-12	9.81569e-12
DCPS	1194	1.18269	3.15962	18.2094	1.97904e-05	5.32515e-05
TCN2	2483	1.18203	5.18739	76.3709	2.3509e-18	1.81438e-17
IGSF11	3616	1.1815	5.82103	117.634	2.08494e-27	2.53998e-26
LOC117877799	2364	1.18133	5.7854	59.2512	1.38776e-14	8.48359e-14
PLEKHG2	6774	1.18041	6.35053	167.656	2.40528e-38	4.16943e-37
C9H3orf80	627	1.1803	3.05894	16.8411	4.06433e-05	0.000104674
APOD	1057	1.1803	3.05891	16.8409	4.06467e-05	0.000104674
LOC117883472	252	1.17989	5.09336	71.3181	3.04036e-17	2.17622e-16
ARHGEF2	5854	1.17986	5.91473	124.982	5.13531e-29	6.665e-28
CFAP36	1743	1.17934	3.85241	29.8562	4.65312e-08	1.68542e-07
CUEDC2	1754	1.17897	6.70424	211.468	6.57164e-48	1.54101e-46
LOC117884169	2649	1.1788	5.04728	68.9582	1.00571e-16	6.98923e-16
SIX1	1852	1.17792	4.70743	54.3905	1.64355e-13	9.34135e-13
GALNT16	5667	1.1771	5.232	78.0861	9.86474e-19	7.77433e-18
CHCHD5	863	1.17673	4.27525	40.1058	2.40574e-10	1.06674e-09
LOC117870573	2428	1.17647	3.7427	27.4672	1.59782e-07	5.47738e-07
FYCO1	5146	1.17485	4.20591	38.0655	6.84081e-10	2.93049e-09
BORCS7	1422	1.17484	4.20593	38.0647	6.84362e-10	2.93087e-09
GAS1	3233	1.17476	6.70843	210.522	1.05696e-47	2.45592e-46
SLC38A5	3642	1.17399	4.86277	60.1794	8.6592e-15	5.34911e-14
RRNAD1	2500	1.17368	3.64151	25.4216	4.60728e-07	1.50226e-06
B4GALT7	1829	1.17331	5.08979	70.3433	4.98318e-17	3.52232e-16
KLHL23	6112	1.17327	2.80297	13.7606	0.000207643	0.000481812
SLC25A45	3695	1.17173	6.12842	142.314	8.30355e-33	1.22779e-31
LOC117871857	3155	1.17069	3.49456	19.9633	7.89444e-06	2.23722e-05
TGFB1I1	1601	1.17067	6.70346	154.542	1.76322e-35	2.83767e-34
RPL38	407	1.1705	6.55451	188.745	5.9734e-43	1.19382e-41
CTSA	2235	1.16983	5.94933	125.728	3.52639e-29	4.6279e-28
KIF20A	3186	1.16975	5.53644	94.9705	1.93241e-22	1.85699e-21
SERPINH1	2481	1.16871	8.38978	485.486	1.36798e-107	8.97638e-106
VGLL3	2941	1.16787	7.26284	298.808	5.9905e-67	2.09585e-65
RPL15	711	1.16751	8.88794	818.552	4.99571e-180	7.13826e-178
QSOX1	5501	1.16721	4.88887	60.5573	7.14675e-15	4.4526e-14
MRPL11	1079	1.16686	5.72902	107.737	3.0699e-25	3.38397e-24
COQ4	2463	1.16647	4.86645	59.5434	1.19625e-14	7.33634e-14
EFCC1	2790	1.16622	4.85887	59.2056	1.42033e-14	8.6792e-14
ND2	1039	1.16544	9.85424	797.945	1.50991e-175	2.07973e-173
MBOAT7	2544	1.1654	6.46847	176.697	2.55039e-40	4.72069e-39
LOC117879467	3212	1.1651	3.37393	20.6426	5.53518e-06	1.59885e-05
LRRC4B	2052	1.164	6.07554	114.551	9.86971e-27	1.16794e-25
OAF	2722	1.16307	5.95988	125.146	4.72915e-29	6.15877e-28
LOC117886672	1102	1.16247	2.49198	10.6786	0.00108384	0.00224598
SNF8	1027	1.16211	4.74047	54.1354	1.87136e-13	1.06046e-12
WDR54	3361	1.1618	5.81848	113.476	1.69745e-26	1.99173e-25
ZNF385A	1952	1.16103	5.5407	63.9659	1.26589e-15	8.19745e-15
LOC117878396	1535	1.16019	6.72107	37.2523	1.03795e-09	4.37408e-09
LOC117874551	3824	1.15882	5.21691	74.8413	5.10123e-18	3.84959e-17
ILVBL	1342	1.15868	4.86261	58.5732	1.95866e-14	1.18739e-13
PGAP3	1404	1.15845	4.39446	42.2289	8.11893e-11	3.73999e-10
LOC117884326	5378	1.15775	4.07576	33.6884	6.46842e-09	2.53124e-08
LOC117885929	4365	1.15716	5.17482	72.4854	1.68276e-17	1.23099e-16
THOC3	1723	1.1568	5.44735	87.3527	9.07977e-21	7.9782e-20
RNPEP	2205	1.15675	6.37329	163.332	2.11703e-37	3.60037e-36
BAD	994	1.15666	4.99609	64.0225	1.23009e-15	7.969e-15
MEOX2	2465	1.15492	5.5241	91.7498	9.83563e-22	9.15815e-21
RARA	1636	1.15457	6.51212	178.489	1.0361e-40	1.93418e-39
RPL23	590	1.15441	7.78093	406.436	2.18721e-90	1.13357e-88
MRPL2	1717	1.1531	5.7985	110.233	8.71382e-26	9.85396e-25
BOP1	1138	1.15279	3.57899	23.4218	1.30093e-06	4.05009e-06
MITF	5410	1.15268	3.95423	30.6275	3.12633e-08	1.15122e-07
HIC2	3392	1.1522	5.0537	66.0919	4.30384e-16	2.86251e-15
CSRP1	2281	1.15204	8.33413	571.119	3.20535e-126	2.7378e-124
NEURL1B	7244	1.15201	7.26869	291.782	2.03392e-65	6.94122e-64
RIN1	2804	1.15181	3.04569	15.8599	6.82103e-05	0.000169905
REL	4369	1.15181	3.04574	15.8598	6.82109e-05	0.000169905
TPM1	4592	1.15167	8.27306	549.745	1.43055e-121	1.16339e-119
RPP40	1832	1.15139	2.23997	8.62382	0.00331794	0.00631181
PRR16	3394	1.15139	2.23997	8.62382	0.00331794	0.00631181
ATG4D	1802	1.15089	4.8586	57.6116	3.19329e-14	1.90415e-13
LRRC75A	2327	1.14957	6.33141	156.845	5.53265e-36	9.07605e-35
IGSF8	4606	1.14949	6.71595	202.453	6.08891e-46	1.3531e-44
VPS51	2713	1.14919	5.7075	102.91	3.50755e-24	3.68064e-23
LOC117869441	2618	1.14875	6.74734	206.374	8.49009e-47	1.9089e-45
RCN1	3743	1.14866	5.7884	108.615	1.97107e-25	2.19488e-24
HECTD3	2739	1.14859	7.58633	355.639	2.50683e-79	1.10135e-77
LOC117871958	3726	1.14836	5.37164	81.7021	1.58226e-19	1.29851e-18
LOC117878947	4031	1.14778	4.14523	34.7617	3.72633e-09	1.48907e-08
ACOT8	1303	1.14744	4.59804	47.754	4.83187e-12	2.46166e-11
EBP	1340	1.14717	5.75574	105.952	7.55486e-25	8.17454e-24
NCAPD2	4717	1.14683	6.50335	175.013	5.94785e-40	1.08516e-38
TGFB3	3035	1.14662	5.74314	104.956	1.24864e-24	1.33687e-23
CPNE9	2341	1.14656	2.14515	7.9392	0.00483752	0.00891931
CEBPB	1906	1.14655	2.14517	7.93903	0.00483798	0.00891931
TADA3	3368	1.14636	6.54639	179.941	4.99197e-41	9.4225e-40
PALLD	6259	1.14612	5.43705	85.1021	2.83351e-20	2.42562e-19
LOC117879242	434	1.14589	7.68082	375.814	1.01466e-83	4.80284e-82
CDON	6173	1.14579	6.0469	128.7	7.88647e-30	1.05307e-28
MYCT1	2484	1.14559	3.42537	20.6944	5.38736e-06	1.55792e-05
MAFB	1783	1.14522	6.10503	133.703	6.34619e-31	8.90973e-30
PPP1R12C	4150	1.14507	6.57363	124.776	5.69709e-29	7.38159e-28
LOC117882709	1752	1.14505	3.79053	26.8834	2.1611e-07	7.29382e-07
LOC117867923	3724	1.14381	4.70701	51.1921	8.3754e-13	4.49461e-12
ALAD	2825	1.14338	5.26634	75.3278	3.98704e-18	3.03122e-17
PATL1	2004	1.1431	5.26066	74.992	4.72617e-18	3.57361e-17
CNOT9	2477	1.14272	6.05175	128.427	9.05092e-30	1.20488e-28
THBS4	3225	1.14257	4.68154	50.1804	1.40244e-12	7.39886e-12
LOC117888554	3524	1.1411	6.91694	214.028	1.81592e-48	4.31113e-47
TARS2	2815	1.13969	5.64613	63.868	1.33042e-15	8.61166e-15
SNX17	1293	1.13868	5.66845	98.3429	3.51857e-23	3.50687e-22
SYNGR2	2128	1.13843	5.89714	114.792	8.73908e-27	1.03816e-25
LOC117879584	1347	1.13835	4.91069	58.3976	2.14147e-14	1.29513e-13
PDLIM2	2592	1.13813	5.04005	63.8456	1.3456e-15	8.70258e-15
ZDHHC16	3078	1.13798	4.90323	58.0625	2.53917e-14	1.5254e-13
EMC4	803	1.13797	4.90333	58.0612	2.54084e-14	1.5258e-13
CLDN5	3936	1.13692	5.14045	68.2739	1.42291e-16	9.79066e-16
LOC117867174	2246	1.13679	2.75549	12.4436	0.00041942	0.000929216
LOC117886397	5409	1.13648	6.23715	143.85	3.83085e-33	5.74777e-32
TMEM223	981	1.13543	4.15127	34.1422	5.12284e-09	2.0249e-08
HYPK	593	1.1353	3.60596	23.1407	1.50566e-06	4.65615e-06
MYO1D	4706	1.13489	2.72294	12.1024	0.000503575	0.00110334
ATPAF2	1744	1.13487	4.352	39.2906	3.65188e-10	1.59753e-09
CTXN1	1870	1.13478	6.31279	150.851	1.12958e-34	1.76227e-33
RELB	4237	1.13303	4.31948	38.274	6.14767e-10	2.64468e-09
WBP1L	2858	1.13227	4.48975	43.0785	5.25857e-11	2.47303e-10
SEMA4B	5306	1.13217	5.27178	74.1031	7.41421e-18	5.53766e-17
GPRC5C	4666	1.13215	4.65124	48.2125	3.8245e-12	1.96481e-11
ADCY6	5010	1.13214	7.02123	239.824	4.29612e-54	1.19208e-52
TMED4	2012	1.13199	7.96139	348.878	7.43787e-78	3.20331e-76
LOC117888406	2192	1.13172	5.54049	89.0023	3.94361e-21	3.5363e-20
KCP	3885	1.13162	6.49525	169.411	9.94779e-39	1.74217e-37
ND1	971	1.13138	11.3871	654.683	2.14151e-144	2.16831e-142
HTRA2	1203	1.13119	5.90044	113.579	1.61116e-26	1.89339e-25
TK1	2434	1.13118	5.35257	78.1833	9.39105e-19	7.41248e-18
TMOD1	2500	1.13108	4.0756	32.1061	1.45975e-08	5.54489e-08
TLL1	6284	1.131	3.53259	21.7789	3.05945e-06	9.12878e-06
TIMM21	1465	1.13076	2.6557	11.4193	0.00072685	0.00154947
GPX1	3455	1.1306	7.11362	254.028	3.43864e-57	1.01298e-55
LOC117881366	2012	1.1294	3.13491	16.2622	5.51526e-05	0.000138986
WDR81	7780	1.1293	6.69665	192.811	7.7398e-44	1.58624e-42
DTL	2765	1.12867	3.49449	21.0982	4.36344e-06	1.27753e-05
SFXN3	5953	1.12756	6.55064	174.466	7.8296e-40	1.42001e-38
NMB	798	1.12746	3.47506	20.7579	5.21167e-06	1.51054e-05
LOC117874099	2023	1.12739	6.90625	220.551	6.85779e-50	1.70209e-48
TXNIP	2940	1.12678	6.22358	140.057	2.58615e-32	3.77647e-31
LOC117887244	2511	1.12661	5.60997	91.0775	1.38152e-21	1.26783e-20
LOC117870294	4226	1.1266	5.2746	73.4961	1.00833e-17	7.4475e-17
LOC117871347	2860	1.12621	3.08451	15.5809	7.90499e-05	0.000194589
HOMER3	3757	1.12531	5.43148	81.656	1.61957e-19	1.3277e-18
PLCB3	3996	1.12512	6.73459	196.192	1.41558e-44	3.00594e-43
PEX19	2618	1.12462	6.65552	186.04	2.32668e-42	4.59595e-41
UBL7	1804	1.12447	4.92509	57.5143	3.35538e-14	1.99768e-13
HOOK2	3583	1.12438	4.90291	44.3902	2.69025e-11	1.30039e-10
ARHGAP10	5246	1.12418	5.03322	61.953	3.51761e-15	2.23156e-14
RFX1	7964	1.1241	6.45162	162.351	3.4674e-37	5.87078e-36
BBOX1	5037	1.12383	4.79248	52.397	4.53427e-13	2.48475e-12
SIRT2	1827	1.12327	5.76731	102.299	4.77478e-24	4.96272e-23
ATP5MC3	731	1.12324	7.57683	337.937	1.79548e-75	7.33985e-74
WDR83	2475	1.12266	3.93994	28.713	8.3937e-08	2.96309e-07
ATG101	2468	1.1226	5.21042	69.8076	6.53806e-17	4.60435e-16
LOC117876241	2466	1.12251	5.29986	74.2337	6.93967e-18	5.19846e-17
HYAL2	4975	1.12228	5.46459	83.0572	7.97129e-20	6.66701e-19
MRPL37	1579	1.12198	5.45945	82.7257	9.42652e-20	7.83698e-19
LOC117876587	3239	1.12174	3.9256	28.3749	9.99535e-08	3.4994e-07
SIRT4	2111	1.12107	2.51102	10.054	0.00152015	0.00306133
LOC117874196	788	1.12081	6.47977	164.423	1.2227e-37	2.09337e-36
UCK2	3555	1.12077	3.91123	28.0347	1.1916e-07	4.1415e-07
TSKU	2709	1.12029	5.26605	72.2215	1.92348e-17	1.40105e-16
DDOST	1248	1.11739	6.98001	227.355	2.25002e-51	5.78161e-50
CDC20	1633	1.1169	4.92139	56.5751	5.40916e-14	3.17591e-13
LOC117884378	1110	1.11638	3.30939	18.0368	2.16681e-05	5.80283e-05
NUDT2	1163	1.11636	3.30942	18.0363	2.16738e-05	5.80335e-05
TRAIP	3903	1.11621	4.67701	47.6766	5.02662e-12	2.55832e-11
YIPF2	1792	1.11576	4.53771	43.2182	4.89633e-11	2.3105e-10
ITGB4	9763	1.11567	5.10528	64.1067	1.17858e-15	7.63853e-15
EYA4	6070	1.11478	3.28728	17.6965	2.59103e-05	6.85842e-05
ELN	2567	1.11453	8.52106	276.298	4.8119e-62	1.54882e-60
LOC117885997	1309	1.1136	5.48437	82.859	8.81183e-20	7.34992e-19
LOC117868504	4440	1.1128	2.89324	13.196	0.000280554	0.000637391
IDS	2204	1.1128	4.18754	33.6052	6.75107e-09	2.63645e-08
ATF5	1555	1.11257	6.64004	180.182	4.42169e-41	8.3564e-40
DHX16	3263	1.11229	5.23392	69.6143	7.21107e-17	5.06431e-16
NIT1	3400	1.11211	5.65883	76.5583	2.13805e-18	1.65345e-17
TCF7L1	2455	1.11203	7.05438	236.316	2.50045e-53	6.7543e-52
LOC117878598	2437	1.11119	3.77442	24.9829	5.78424e-07	1.8669e-06
TTLL4	2025	1.11087	4.93928	56.6498	5.20757e-14	3.06225e-13
SHC1	6161	1.11072	7.19821	258.91	2.96604e-58	8.857e-57
KLF5	1537	1.10969	4.70668	48.0886	4.07389e-12	2.09012e-11
CDC42EP4	3459	1.10933	5.79949	101.908	5.8158e-24	6.03242e-23
LOC117883158	6167	1.10881	5.26567	70.7004	4.15809e-17	2.95551e-16
PLEKHN1	4963	1.10881	2.35023	8.68986	0.00319985	0.00609702
CTHRC1	1697	1.10878	3.74222	24.3046	8.22436e-07	2.61201e-06
LAMTOR2	700	1.10791	4.56096	43.2953	4.70718e-11	2.22467e-10
MAN1C1	2883	1.10789	4.56092	43.2937	4.71095e-11	2.22576e-10
LOC117881956	2312	1.10639	4.10103	31.2377	2.28293e-08	8.51935e-08
ME3	3138	1.10592	4.7683	49.8486	1.6608e-12	8.7138e-12
BORCS6	872	1.10572	2.8028	12.1751	0.000484306	0.00106372
LTBP2	6792	1.10562	5.95501	112.449	2.84971e-26	3.30821e-25
XBP1	1906	1.1055	6.09082	123.215	1.25112e-28	1.59937e-27
CENPQ	749	1.10522	2.30711	8.34907	0.00385884	0.00722924
LOC117886182	6164	1.10443	4.94998	56.3906	5.94146e-14	3.47909e-13
ZBTB40	4272	1.10401	3.14714	15.6567	7.59441e-05	0.000187548
BOC	4294	1.10318	5.82326	102.383	4.57536e-24	4.76516e-23
LYRM2	1006	1.10313	2.77135	11.835	0.000581268	0.00125896
TPPP3	2132	1.10262	6.59727	171.935	2.79608e-39	4.99408e-38
SNUPN	2390	1.10243	6.30157	88.4146	5.30775e-21	4.72903e-20
MXRA8	5052	1.10174	4.60211	44.0485	3.20337e-11	1.53723e-10
PAGR1	1471	1.10162	5.52077	83.085	7.85983e-20	6.581e-19
GJA5	4136	1.10103	4.59303	43.7121	3.80405e-11	1.81015e-10
COL24A1	4946	1.1009	4.99543	57.8134	2.88195e-14	1.72455e-13
DNAAF2	4508	1.10069	4.33553	36.4682	1.55175e-09	6.43469e-09
SEMA3B	4688	1.10066	9.01352	784.405	1.32652e-172	1.76358e-170
PSENEN	762	1.09959	6.25533	136.121	1.87765e-31	2.69552e-30
PSMC4	1433	1.09908	6.94911	215.418	9.0328e-49	2.16123e-47
PDLIM1	1804	1.09874	4.78029	49.595	1.88995e-12	9.8991e-12
FOXM1	3656	1.09806	4.55629	42.3651	7.57299e-11	3.49905e-10
LOC117875112	1312	1.09755	2.70638	11.1548	0.000838159	0.0017651
SENP3	2401	1.09698	5.52309	82.4994	1.05705e-19	8.75471e-19
RBM28	997	1.09592	4.6421	44.8044	2.1773e-11	1.05813e-10
FAM98C	977	1.09546	4.51827	37.6377	8.51815e-10	3.60859e-09
EFEMP1	2899	1.09525	4.26895	34.4458	4.38284e-09	1.74276e-08
RPL10A	816	1.09469	8.3115	508.457	1.37415e-112	9.81744e-111
SLC25A18	3289	1.09457	4.91741	54.1263	1.8801e-13	1.06423e-12
MAX	1618	1.09398	6.32701	141.325	1.36631e-32	2.01054e-31
MAP7D1	3959	1.09359	7.9429	57.5635	3.27239e-14	1.94903e-13
GPR108	3542	1.09358	6.48277	156.674	6.03077e-36	9.87199e-35
FAM160A1	4867	1.0931	3.01898	13.9593	0.000186808	0.000436314
PRRT4	3507	1.09272	4.09459	30.3085	3.6851e-08	1.34724e-07
FLAD1	3256	1.09271	4.8953	53.1199	3.1379e-13	1.74519e-12
TIE1	4969	1.09246	4.978	56.2217	6.47442e-14	3.78682e-13
METRN	4667	1.09242	5.88087	104.347	1.69826e-24	1.81065e-23
DLL4	4380	1.09217	3.29822	17.1002	3.54582e-05	9.20878e-05
KAT2A	4068	1.09198	6.68766	178.975	8.11505e-41	1.51862e-39
GLI2	7992	1.09195	4.36219	36.5556	1.4837e-09	6.15751e-09
NFATC1	6376	1.09133	5.62305	87.3999	8.86541e-21	7.79881e-20
SVBP	1527	1.09129	4.22289	33.0962	8.77078e-09	3.39485e-08
LOC117885679	3388	1.09087	6.77511	189.248	4.64008e-43	9.28563e-42
ERBB2	5847	1.09058	5.81302	99.3147	2.15402e-23	2.17234e-22
HS3ST4	2728	1.09051	6.21644	130.376	3.39058e-30	4.59562e-29
PPP1R15A	2049	1.09013	5.31608	70.6844	4.19204e-17	2.97825e-16
SEC24D	5317	1.09005	5.98128	111.193	5.3692e-26	6.14904e-25
RPL11	670	1.08835	8.45292	435.48	1.04258e-96	5.92563e-95
LOC117869632	1384	1.08811	3.2534	16.4229	5.06693e-05	0.000128493
LOC117875915	2262	1.08807	2.60304	10.1358	0.00145421	0.00293898
COX1	1545	1.08794	13.4177	438.521	2.27212e-97	1.30595e-95
RPS3A	931	1.08763	8.40526	462.162	1.6269e-102	1.00297e-100
NDUFV3	1520	1.08701	5.07255	59.4067	1.28234e-14	7.85482e-14
CCDC130	2166	1.08695	4.0292	28.622	8.7978e-08	3.09644e-07
NDUFB4	4327	1.0868	5.81492	98.7365	2.88444e-23	2.88048e-22
SNRPB	1035	1.0867	6.27381	134.547	4.14807e-31	5.87764e-30
LOC117887241	2060	1.0866	3.68398	22.3595	2.26089e-06	6.8517e-06
PRSS16	2113	1.08634	4.41957	37.6546	8.44474e-10	3.57848e-09
ENTPD7	4750	1.08616	6.23425	130.873	2.63966e-30	3.59695e-29
EIF3G	1253	1.08555	6.95949	211.502	6.45836e-48	1.51677e-46
TLCD3A	3389	1.08412	4.27455	33.8608	5.92003e-09	2.32259e-08
RASGRP2	2714	1.084	3.83661	24.8164	6.3058e-07	2.02498e-06
LOC117868218	2650	1.08368	5.42568	75.2716	4.10209e-18	3.11559e-17
LOC117867341	1496	1.08348	5.94697	107.319	3.79064e-25	4.15747e-24
FGL2	4177	1.08286	4.86925	51.1987	8.34718e-13	4.48104e-12
RBM42	1832	1.08189	6.833	193.296	6.06482e-44	1.24798e-42
TIMM29	1097	1.08146	3.18334	15.407	8.66655e-05	0.000212208
MRPL46	1063	1.08137	4.11352	30.0634	4.18145e-08	1.52178e-07
FURIN	4200	1.08135	7.65352	175.219	5.36169e-40	9.80561e-39
SEMA3A	3505	1.08083	2.52982	9.45715	0.00210328	0.0041317
LOC117888395	729	1.07966	5.98306	109.143	1.50971e-25	1.69346e-24
AHDC1	5800	1.07922	7.39272	276.961	3.44995e-62	1.11279e-60
RDH10	2867	1.07916	4.91003	52.2965	4.77227e-13	2.60956e-12
LOC117871681	687	1.07912	4.34639	20.4835	6.0146e-06	1.73275e-05
KIAA1614	5256	1.07894	4.0881	29.3897	5.91929e-08	2.12491e-07
DCHS1	12516	1.07893	8.27614	311.557	9.99912e-70	3.70161e-68
ZFPM1	17023	1.07846	4.9026	51.9613	5.66041e-13	3.07213e-12
IMP3	1448	1.0784	5.04907	49.5139	1.96967e-12	1.02884e-11
RELT	4310	1.07831	3.5967	20.6703	5.45566e-06	1.57648e-05
TCIRG1	3069	1.07637	4.5277	39.8585	2.73049e-10	1.20655e-09
TRMT1	2267	1.07539	4.41432	36.7418	1.3486e-09	5.62277e-09
LOC117869940	4797	1.07538	4.41432	36.7405	1.34945e-09	5.62477e-09
[truncated: 182 more rows]
